# Supplementary material for: Microengineered devices enable long-term imaging of the ventral nerve cord in behaving adult Drosophila
Source: Nat Commun. 2022 Aug 25;13:5006. doi: 10.1038/s41467-022-32571-y (PMC9411199; doi:10.1038/s41467-022-32571-y)
Supplement: Supplementary file 17 — Source Data [file 41467_2022_32571_MOESM17_ESM.xlsx]

## Sheet: Figure 2a
Figure 2a
		Number of flies alive
	Days	Intact flies	Sham implanted flies	Implanted flies
	0	40	40	40
	0.3	40	40	36
	1	40	39	33
	2	40	39	33
	3	40	39	33
	4	40	39	33
	5	40	37	31
	6	40	33	31
	7	40	30	30
	8	40	30	30
	9	40	30	30
	10	40	30	30
	11	40	30	30
	12	40	30	29
	13	39	29	29
	14	39	28	29
	15	38	28	29
	16	36	28	28
	17	36	28	28
	18	36	28	28
	19	36	28	28
	20	36	28	28
	21	36	28	27
	22	36	27	26
	23	35	27	26
	24	35	27	26
	25	35	27	26
	26	33	25	25
	27	33	25	25
	28	33	25	24
	29	33	24	23
	30	33	24	23
	31	33	24	22
	32	33	24	22
	33	33	24	22
	34	32	24	22
	35	31	24	21
	36	31	24	21
	37	31	23	20
	38	31	23	20
	39	31	23	20
	40	31	23	20
	41	30	21	18
	42	30	21	18
	43	30	21	17
	44	30	21	16
	45	30	21	16
	46	30	21	15
	47	30	21	15
	48	29	21	15
	49	29	21	14
	50	28	20	13
	51	28	20	13
	52	28	20	13
	53	27	19	13
	54	27	19	13
	55	26	19	13
	56	26	19	13
	57	26	19	12
	58	26	19	12
	59	26	19	12
	60	26	19	12
	61	26	19	11
	62	25	19	11
	63	25	18	10
	64	25	18	9
	65	25	17	9
	66	24	17	9
	67	24	17	9
	68	23	16	9
	69	20	16	9
	70	20	15	9
	71	20	14	8
	72	20	11	7
	73	18	9	7
	74	17	8	7
	75	17	8	7
	76	16	7	6
	77	14	7	6
	78	14	7	5
	79	13	7	5
	80	12	7	5
	81	9	7	5
	82	7	6	4
	83	6	5	4
	84	5	4	3
	85	5	4	2
	86	5	3	2
	87	3	3	2
	88	1	2	1
	89	0	2	1
	90	0	1	0
	91	0	1	0
	92	0	1	0
	93	0	1	0
	94	0	1	0
	95	0	1	0
	96	0	1	0
	97	0	0	0

## Sheet: Figure 2d
Figure 2d
	Fly group	Stimulation	Experiment	Backward walking response slope [mm/s^2]
	Intact	on0	IF10_200702	-21.7121
	Intact	on0	IF10_200717	-7.53465
	Intact	on0	IF7_200730	-36.5141
	Intact	on0	IF7_200717	-26.8708
	Intact	on0	IF7_200702	-25.4445
	Intact	on0	IF32_200820	-2.9602
	Intact	on0	IF32_200807	-23.2506
	Intact	on0	IF32_200724	-3.38829
	Intact	on0	IF27_200819	-50.9394
	Intact	on0	IF27_200804	-30.6357
	Intact	on0	IF27_200720	-8.27377
	Intact	on0	IF8_200717	-24.6269
	Intact	on0	IF8_200702	-54.1979
	Intact	on0	IF8_200730	-61.6601
	Intact	on0	IF17_200724	-3.6796
	Intact	on0	IF17_200710	-55.1441
	Intact	on0	IF17_200806	-3.26164
	Intact	on0	IF26_200730	-16.1622
	Intact	on0	IF26_200813	-26.7953
	Intact	on0	IF26_200717	-112.673
	Intact	on0	IF25_200813	-51.4596
	Intact	on0	IF25_200730	-20.5876
	Intact	on0	IF25_200717	-27.0828
	Intact	on0	IF6_200702	-25.0379
	Intact	on0	IF6_200730	-40.7111
	Intact	on0	IF6_200717	-43.8208
	Intact	on0	IF5_200626	-69.7028
	Intact	on0	IF5_200724	-19.0187
	Intact	on0	IF1_200626	-5.47282
	Intact	on0	IF1_200710	-22.0566
	Intact	on0	IF18_200714	-34.5118
	Intact	on0	IF18_200728	-23.4128
	Intact	on0	IF2_200724	-35.2299
	Intact	on0	IF2_200626	-69.3827
	Intact	on0	IF2_200710	-31.5491
	Intact	on0	IF16_200806	-59.424
	Intact	on0	IF16_200724	-9.69967
	Intact	on0	IF16_200710	-45.2333
	Intact	on0	IF13_200806	-36.478
	Intact	on0	IF13_200724	-55.9344
	Intact	on0	IF13_200710	-16.4283
	Intact	on0	IF4_200710	-26.4632
	Intact	on0	IF4_200626	-21.0999
	Intact	on0	IF31_200820	-27.0773
	Intact	on0	IF31_200724	-37.2906
	Intact	on0	IF31_200806	-98.9907
	Intact	on0	IF40_200820	-94.9947
	Intact	on0	IF40_200724	-23.8182
	Intact	on0	IF40_200807	-25.2656
	Intact	on0	IF37_200724	-3.74655
	Intact	on0	IF37_200807	-14.6754
	Intact	on0	IF37_200820	-2.67333
	Intact	on0	IF15_200710	-1.83747
	Intact	on0	IF15_200806	-4.92605
	Intact	on0	IF15_200724	nan
	Intact	on0	IF19_200728	-3.63436
	Intact	on0	IF19_200714	-37.9321
	Intact	on0	IF12_200710	-25.813
	Intact	on0	IF12_200724	-17.1416
	Intact	on0	IF36_200820	-16.5191
	Intact	on0	IF36_200807	-13.1038
	Intact	on0	IF3_200626	-129.198
	Intact	on0	IF3_200724	nan
	Intact	on0	IF3_200710	-33.9319
	Intact	on0	IF38_200807	-84.8062
	Intact	on0	IF28_200724	-67.9582
	Intact	on0	IF9_200702	-29.4736
	Intact	on0	IF9_200717	-34.686
	Intact	on0	IF21_200728	-90.8645
	Intact	on0	IF21_200714	-58.2317
	Intact	on0	IF21_200811	-25.4531
	Intact	on0	IF24_200730	-74.6478
	Intact	on0	IF23_200717	-15.5238
	Intact	on0	IF23_200813	-1.86269
	Intact	on0	IF23_200730	-26.8738
	Intact	on0	IF33_200820	-38.5472
	Intact	on0	IF33_200724	-18.11
	Intact	on0	IF20_200714	-57.5467
	Intact	on0	IF20_200728	-46.1234
	Intact	on0	IF34_200724	-33.551
	Intact	on0	IF29_200724	-15.8742
	Intact	on0	IF11_200717	-2.51181
	Intact	on0	IF11_200702	-30.4332
	Intact	on0	IF11_200730	-20.3916
	Intact	on0	IF35_200807	-18.4947
	Intact	on0	IF35_200820	-19.8011
	Intact	on0	IF35_200724	-67.0795
	Intact	on0	IF39_200807	-28.1255
	Intact	on0	IF30_200820	-75.5901
	Intact	on0	IF30_200724	-16.619
	Intact	on0	IF14_200724	-22.0261
	Intact	on0	IF14_200710	-75.3825
	Intact	on0	IF14_200806	-116.307
	Intact	on0	IF22_200714	-63.2633
	Intact	on0	IF22_200728	-2.95073
	Intact	on1	IF10_200702	-12.044
	Intact	on1	IF10_200717	-11.1758
	Intact	on1	IF7_200730	-26.5274
	Intact	on1	IF7_200717	-14.8991
	Intact	on1	IF7_200702	-11.3008
	Intact	on1	IF32_200820	-4.25569
	Intact	on1	IF32_200807	-8.90042
	Intact	on1	IF32_200724	-25.7258
	Intact	on1	IF27_200819	-19.0502
	Intact	on1	IF27_200804	-11.4219
	Intact	on1	IF27_200720	-9.57841
	Intact	on1	IF8_200717	-27.5457
	Intact	on1	IF8_200702	-81.3144
	Intact	on1	IF17_200724	-8.0328
	Intact	on1	IF17_200710	-60.461
	Intact	on1	IF17_200806	-21.1892
	Intact	on1	IF26_200730	-24.7719
	Intact	on1	IF26_200813	-48.4981
	Intact	on1	IF26_200717	-81.6222
	Intact	on1	IF25_200813	-37.7477
	Intact	on1	IF25_200730	-17.2118
	Intact	on1	IF6_200730	-32.3676
	Intact	on1	IF6_200717	-33.8389
	Intact	on1	IF5_200626	-100.316
	Intact	on1	IF5_200724	-15.4726
	Intact	on1	IF1_200626	-8.28272
	Intact	on1	IF1_200710	-16.3556
	Intact	on1	IF18_200714	-24.2382
	Intact	on1	IF18_200728	-8.93667
	Intact	on1	IF2_200724	-57.4376
	Intact	on1	IF2_200626	-65.4408
	Intact	on1	IF2_200710	-11.15
	Intact	on1	IF16_200806	-50.3944
	Intact	on1	IF16_200724	-6.38695
	Intact	on1	IF16_200710	-43.295
	Intact	on1	IF13_200806	-18.8741
	Intact	on1	IF13_200724	-101.675
	Intact	on1	IF13_200710	-29.6659
	Intact	on1	IF4_200710	-18.6168
	Intact	on1	IF4_200626	-50.3188
	Intact	on1	IF4_200724	-16.561
	Intact	on1	IF31_200820	-0.961172
	Intact	on1	IF31_200724	-54.8463
	Intact	on1	IF31_200806	-61.338
	Intact	on1	IF40_200820	-19.7409
	Intact	on1	IF40_200724	-70.6205
	Intact	on1	IF40_200807	-89.7679
	Intact	on1	IF37_200724	-7.36332
	Intact	on1	IF37_200807	-1.51843
	Intact	on1	IF37_200820	-1.15619
	Intact	on1	IF15_200710	-1.37705
	Intact	on1	IF15_200806	-7.94641
	Intact	on1	IF15_200724	-9.18858
	Intact	on1	IF19_200728	-25.5012
	Intact	on1	IF19_200714	-2.6348
	Intact	on1	IF19_200811	-3.3859
	Intact	on1	IF12_200710	-9.50376
	Intact	on1	IF12_200806	-9.26827
	Intact	on1	IF12_200724	-66.8603
	Intact	on1	IF36_200820	-15.9142
	Intact	on1	IF36_200807	-37.474
	Intact	on1	IF36_200724	-12.6381
	Intact	on1	IF3_200626	-95.2217
	Intact	on1	IF3_200724	-36.1888
	Intact	on1	IF3_200710	-31.8468
	Intact	on1	IF38_200807	-23.0624
	Intact	on1	IF28_200724	-68.9987
	Intact	on1	IF9_200702	-25.9981
	Intact	on1	IF9_200717	-31.9169
	Intact	on1	IF21_200728	-30.014
	Intact	on1	IF21_200714	-58.3322
	Intact	on1	IF21_200811	-24.5882
	Intact	on1	IF24_200813	-30.1159
	Intact	on1	IF24_200717	-62.544
	Intact	on1	IF24_200730	-61.2922
	Intact	on1	IF23_200813	-9.70802
	Intact	on1	IF23_200730	-18.3378
	Intact	on1	IF33_200820	-29.8488
	Intact	on1	IF33_200807	-5.94368
	Intact	on1	IF33_200724	-49.1756
	Intact	on1	IF20_200714	-13.9839
	Intact	on1	IF20_200728	-4.31319
	Intact	on1	IF34_200724	-39.1912
	Intact	on1	IF29_200724	-19.695
	Intact	on1	IF11_200717	-24.7717
	Intact	on1	IF11_200702	-7.5634
	Intact	on1	IF11_200730	-27.9098
	Intact	on1	IF35_200807	-14.1059
	Intact	on1	IF35_200820	-32.24
	Intact	on1	IF35_200724	-39.2211
	Intact	on1	IF39_200807	-34.5573
	Intact	on1	IF39_200820	-12.1087
	Intact	on1	IF39_200724	-15.7019
	Intact	on1	IF30_200820	-29.3676
	Intact	on1	IF30_200724	-35.3785
	Intact	on1	IF30_200806	-11.0945
	Intact	on1	IF14_200724	-85.2654
	Intact	on1	IF14_200710	-73.3399
	Intact	on1	IF22_200714	-8.13891
	Intact	on1	IF22_200728	-8.72454
	Intact	on2	IF10_200702	-23.301
	Intact	on2	IF10_200717	-29.4543
	Intact	on2	IF7_200730	-20.1631
	Intact	on2	IF7_200702	-15.5105
	Intact	on2	IF32_200820	-0.669162
	Intact	on2	IF32_200807	-25.1745
	Intact	on2	IF32_200724	-19.3848
	Intact	on2	IF27_200819	-4.58865
	Intact	on2	IF27_200804	-39.2554
	Intact	on2	IF27_200720	-9.63715
	Intact	on2	IF8_200702	-39.9346
	Intact	on2	IF8_200730	-39.0031
	Intact	on2	IF17_200724	-1.82623
	Intact	on2	IF17_200710	-21.3287
	Intact	on2	IF17_200806	-7.44897
	Intact	on2	IF26_200730	-25.1154
	Intact	on2	IF26_200717	-5.8035
	Intact	on2	IF25_200813	-20.1151
	Intact	on2	IF6_200702	-14.6557
	Intact	on2	IF6_200730	-19.9037
	Intact	on2	IF5_200626	-69.1982
	Intact	on2	IF5_200724	-2.72029
	Intact	on2	IF1_200626	-18.1763
	Intact	on2	IF1_200710	-26.9675
	Intact	on2	IF18_200714	-21.3876
	Intact	on2	IF18_200728	-16.5303
	Intact	on2	IF2_200724	-34.4023
	Intact	on2	IF2_200710	-19.4741
	Intact	on2	IF16_200806	-61.3689
	Intact	on2	IF16_200724	-2.66787
	Intact	on2	IF16_200710	-7.43723
	Intact	on2	IF13_200806	-36.3554
	Intact	on2	IF13_200724	-80.441
	Intact	on2	IF13_200710	-21.7842
	Intact	on2	IF4_200710	-19.3656
	Intact	on2	IF4_200626	-44.8625
	Intact	on2	IF4_200724	-7.24261
	Intact	on2	IF31_200820	-14.8783
	Intact	on2	IF31_200806	-77.8945
	Intact	on2	IF40_200820	-53.0621
	Intact	on2	IF40_200724	-50.667
	Intact	on2	IF40_200807	-80.4092
	Intact	on2	IF37_200724	-5.96182
	Intact	on2	IF37_200807	-25.0217
	Intact	on2	IF37_200820	-10.1447
	Intact	on2	IF15_200710	-12.3698
	Intact	on2	IF15_200806	-23.512
	Intact	on2	IF15_200724	-31.4367
	Intact	on2	IF19_200728	-19.5254
	Intact	on2	IF19_200714	-28.0566
	Intact	on2	IF19_200811	-8.02593
	Intact	on2	IF12_200710	-40.5248
	Intact	on2	IF12_200806	-22.4239
	Intact	on2	IF12_200724	-71.4799
	Intact	on2	IF36_200820	-7.81672
	Intact	on2	IF36_200807	-14.4958
	Intact	on2	IF36_200724	-54.3115
	Intact	on2	IF3_200724	-52.9345
	Intact	on2	IF3_200710	-6.99285
	Intact	on2	IF38_200807	-110.463
	Intact	on2	IF9_200702	-33.8332
	Intact	on2	IF9_200717	-38.8988
	Intact	on2	IF21_200728	-39.4014
	Intact	on2	IF21_200811	-28.2843
	Intact	on2	IF24_200813	-15.6982
	Intact	on2	IF23_200717	-47.6983
	Intact	on2	IF23_200813	-9.53785
	Intact	on2	IF23_200730	-21.9469
	Intact	on2	IF33_200820	-2.28011
	Intact	on2	IF33_200807	-13.3468
	Intact	on2	IF33_200724	-35.1588
	Intact	on2	IF20_200714	-49.0878
	Intact	on2	IF20_200728	-69.3465
	Intact	on2	IF34_200724	-19.9153
	Intact	on2	IF29_200724	-32.0647
	Intact	on2	IF11_200717	-13.2465
	Intact	on2	IF11_200702	-23.9919
	Intact	on2	IF11_200730	-1.0959
	Intact	on2	IF35_200807	-8.18375
	Intact	on2	IF35_200820	-56.7851
	Intact	on2	IF35_200724	-27.4795
	Intact	on2	IF39_200807	-19.7174
	Intact	on2	IF39_200820	-70.5599
	Intact	on2	IF39_200724	-83.3293
	Intact	on2	IF30_200820	-6.03051
	Intact	on2	IF30_200806	-12.9358
	Intact	on2	IF14_200724	-47.8299
	Intact	on2	IF14_200710	-26.9634
	Intact	on2	IF14_200806	-80.7765
	Intact	on2	IF22_200714	-8.67597
	Intact	on2	IF22_200728	-3.14953
	Sham implanted	on0	CWAF1_200724	-108.767
	Sham implanted	on0	CWAF1_200626	-57.8513
	Sham implanted	on0	CWAF1_200710	-31.6525
	Sham implanted	on0	CWAF18_200811	-20.493
	Sham implanted	on0	CWAF18_200714	-40.7904
	Sham implanted	on0	CWAF30_200820	-33.1255
	Sham implanted	on0	CWAF30_200806	-43.8933
	Sham implanted	on0	CWAF30_200724	-80.6755
	Sham implanted	on0	CWAF14_200724	-81.1278
	Sham implanted	on0	CWAF14_200710	-32.652
	Sham implanted	on0	CWAF14_200806	-53.696
	Sham implanted	on0	CWAF21_200728	-33.4008
	Sham implanted	on0	CWAF21_200714	-23.3551
	Sham implanted	on0	CWAF31_200806	-93.1845
	Sham implanted	on0	CWAF31_200820	-20.3131
	Sham implanted	on0	CWAF3_200626	-18.7703
	Sham implanted	on0	CWAF36_200807	-32.2243
	Sham implanted	on0	CWAF36_200724	-46.3989
	Sham implanted	on0	CWAF36_200820	-25.8943
	Sham implanted	on0	CWAF22_200714	-25.3149
	Sham implanted	on0	CWAF28_200820	-51.4595
	Sham implanted	on0	CWAF28_200724	-52.842
	Sham implanted	on0	CWAF28_200806	-32.0615
	Sham implanted	on0	CWAF27_200804	-22.0852
	Sham implanted	on0	CWAF27_200819	-20.2041
	Sham implanted	on0	CWAF27_200720	-10.913
	Sham implanted	on0	CWAF13_200710	-64.6372
	Sham implanted	on0	CWAF13_200806	-39.9914
	Sham implanted	on0	CWAF13_200724	-31.7047
	Sham implanted	on0	CWAF32_200724	-54.1342
	Sham implanted	on0	CWAF32_200807	-2.87347
	Sham implanted	on0	CWAF32_200820	-38.9255
	Sham implanted	on0	CWAF34_200807	-21.0079
	Sham implanted	on0	CWAF34_200724	-32.4493
	Sham implanted	on0	CWAF34_200820	-54.5762
	Sham implanted	on0	CWAF11_200702	-0.209821
	Sham implanted	on0	CWAF10_200702	-10.5133
	Sham implanted	on0	CWAF38_200807	-51.6705
	Sham implanted	on0	CWAF38_200820	-43.4025
	Sham implanted	on0	CWAF38_200724	-72.9689
	Sham implanted	on0	CWAF5_200710	-8.32257
	Sham implanted	on0	CWAF5_200626	-37.4468
	Sham implanted	on0	CWAF2_200626	-44.1496
	Sham implanted	on0	CWAF33_200820	-15.9167
	Sham implanted	on0	CWAF33_200724	-24.3076
	Sham implanted	on0	CWAF6_200730	-1.00028
	Sham implanted	on0	CWAF25_200717	-64.8877
	Sham implanted	on0	CWAF23_200717	-38.326
	Sham implanted	on0	CWAF23_200813	-5.04127
	Sham implanted	on0	CWAF39_200807	-19.7506
	Sham implanted	on0	CWAF39_200724	-16.4682
	Sham implanted	on0	CWAF19_200728	-28.3416
	Sham implanted	on0	CWAF19_200714	-78.2825
	Sham implanted	on0	CWAF19_200811	-38.9724
	Sham implanted	on0	CWAF7_200702	-9.28184
	Sham implanted	on0	CWAF12_200710	-4.47702
	Sham implanted	on0	CWAF12_200806	-36.2804
	Sham implanted	on0	CWAF26_200717	-46.2582
	Sham implanted	on0	CWAF26_200813	-25.7671
	Sham implanted	on0	CWAF26_200730	-33.162
	Sham implanted	on0	CWAF40_200807	-32.41
	Sham implanted	on0	CWAF15_200806	-46.1881
	Sham implanted	on0	CWAF15_200710	-67.6475
	Sham implanted	on0	CWAF15_200724	-45.2084
	Sham implanted	on0	CWAF8_200702	-74.206
	Sham implanted	on0	CWAF8_200717	-14.6162
	Sham implanted	on0	CWAF16_200710	-65.0218
	Sham implanted	on0	CWAF24_200730	-49.8258
	Sham implanted	on0	CWAF24_200813	-4.28736
	Sham implanted	on1	CWAF1_200724	nan
	Sham implanted	on1	CWAF1_200626	-38.3776
	Sham implanted	on1	CWAF1_200710	-58.9136
	Sham implanted	on1	CWAF18_200811	-15.9072
	Sham implanted	on1	CWAF18_200714	-79.8441
	Sham implanted	on1	CWAF30_200820	-20.0395
	Sham implanted	on1	CWAF30_200806	-87.4324
	Sham implanted	on1	CWAF30_200724	-106.818
	Sham implanted	on1	CWAF14_200724	-31.8409
	Sham implanted	on1	CWAF14_200710	-93.721
	Sham implanted	on1	CWAF21_200728	-48.4316
	Sham implanted	on1	CWAF21_200714	-26.9853
	Sham implanted	on1	CWAF31_200806	-49.95
	Sham implanted	on1	CWAF31_200820	-16.6988
	Sham implanted	on1	CWAF3_200626	-39.6028
	Sham implanted	on1	CWAF20_200714	-12.3981
	Sham implanted	on1	CWAF36_200807	-3.17556
	Sham implanted	on1	CWAF36_200724	-54.048
	Sham implanted	on1	CWAF36_200820	-1.64817
	Sham implanted	on1	CWAF22_200714	-29.8411
	Sham implanted	on1	CWAF28_200820	-52.237
	Sham implanted	on1	CWAF28_200724	-43.3851
	Sham implanted	on1	CWAF28_200806	-41.8711
	Sham implanted	on1	CWAF27_200804	-31.362
	Sham implanted	on1	CWAF27_200819	-30.8747
	Sham implanted	on1	CWAF27_200720	-16.3497
	Sham implanted	on1	CWAF13_200710	-119.164
	Sham implanted	on1	CWAF13_200724	-68.9015
	Sham implanted	on1	CWAF32_200724	-40.4344
	Sham implanted	on1	CWAF32_200820	-35.7356
	Sham implanted	on1	CWAF34_200807	-48.4406
	Sham implanted	on1	CWAF34_200820	-5.04166
	Sham implanted	on1	CWAF35_200820	-32.0509
	Sham implanted	on1	CWAF35_200807	-56.6487
	Sham implanted	on1	CWAF35_200724	-23.898
	Sham implanted	on1	CWAF11_200702	-46.7426
	Sham implanted	on1	CWAF29_200724	-53.5476
	Sham implanted	on1	CWAF29_200806	-110.04
	Sham implanted	on1	CWAF10_200702	-1.23619
	Sham implanted	on1	CWAF38_200820	-39.5552
	Sham implanted	on1	CWAF5_200710	-16.5339
	Sham implanted	on1	CWAF5_200626	-26.2325
	Sham implanted	on1	CWAF2_200626	-41.7
	Sham implanted	on1	CWAF33_200807	-51.6991
	Sham implanted	on1	CWAF33_200820	-14.8901
	Sham implanted	on1	CWAF33_200724	-18.7521
	Sham implanted	on1	CWAF6_200702	-0.258805
	Sham implanted	on1	CWAF6_200730	-5.47537
	Sham implanted	on1	CWAF9_200730	-1.76745
	Sham implanted	on1	CWAF25_200717	-93.2366
	Sham implanted	on1	CWAF23_200717	-28.1268
	Sham implanted	on1	CWAF23_200730	-35.7777
	Sham implanted	on1	CWAF39_200724	-20.0153
	Sham implanted	on1	CWAF19_200728	-14.4966
	Sham implanted	on1	CWAF19_200714	-29.6066
	Sham implanted	on1	CWAF19_200811	-20.2997
	Sham implanted	on1	CWAF7_200702	-13.2538
	Sham implanted	on1	CWAF12_200724	-36.3678
	Sham implanted	on1	CWAF12_200710	-56.0494
	Sham implanted	on1	CWAF26_200717	-36.8649
	Sham implanted	on1	CWAF26_200730	-18.2658
	Sham implanted	on1	CWAF40_200807	-57.4173
	Sham implanted	on1	CWAF15_200710	-4.91296
	Sham implanted	on1	CWAF15_200724	-36.0638
	Sham implanted	on1	CWAF8_200702	-152.935
	Sham implanted	on1	CWAF8_200730	-48.2054
	Sham implanted	on1	CWAF8_200717	-7.76517
	Sham implanted	on1	CWAF24_200730	-47.598
	Sham implanted	on1	CWAF24_200717	-26.7286
	Sham implanted	on1	CWAF24_200813	-14.752
	Sham implanted	on2	CWAF1_200626	-36.0238
	Sham implanted	on2	CWAF1_200710	-40.7224
	Sham implanted	on2	CWAF18_200714	-85.9879
	Sham implanted	on2	CWAF18_200728	-27.5399
	Sham implanted	on2	CWAF30_200820	-17.7346
	Sham implanted	on2	CWAF30_200806	-79.2723
	Sham implanted	on2	CWAF30_200724	-91.6289
	Sham implanted	on2	CWAF14_200724	-7.45881
	Sham implanted	on2	CWAF14_200710	-89.8926
	Sham implanted	on2	CWAF21_200728	-29.2091
	Sham implanted	on2	CWAF21_200714	-31.1156
	Sham implanted	on2	CWAF31_200806	-30.2117
	Sham implanted	on2	CWAF31_200724	-24.7954
	Sham implanted	on2	CWAF3_200626	-9.18232
	Sham implanted	on2	CWAF20_200714	-93.1855
	Sham implanted	on2	CWAF36_200807	-9.76581
	Sham implanted	on2	CWAF36_200724	-5.19636
	Sham implanted	on2	CWAF36_200820	-11.1781
	Sham implanted	on2	CWAF28_200820	-9.60564
	Sham implanted	on2	CWAF28_200724	-22.9728
	Sham implanted	on2	CWAF28_200806	-10.2068
	Sham implanted	on2	CWAF27_200804	-24.785
	Sham implanted	on2	CWAF27_200819	-20.6227
	Sham implanted	on2	CWAF13_200710	-40.0723
	Sham implanted	on2	CWAF13_200724	-8.29558
	Sham implanted	on2	CWAF32_200724	-14.36
	Sham implanted	on2	CWAF32_200807	-26.3208
	Sham implanted	on2	CWAF32_200820	-72.7012
	Sham implanted	on2	CWAF34_200807	-43.4712
	Sham implanted	on2	CWAF34_200724	-60.9868
	Sham implanted	on2	CWAF34_200820	-29.6653
	Sham implanted	on2	CWAF35_200820	-4.33461
	Sham implanted	on2	CWAF35_200807	-46.3083
	Sham implanted	on2	CWAF35_200724	-98.7352
	Sham implanted	on2	CWAF11_200702	-73.2166
	Sham implanted	on2	CWAF29_200806	-63.5125
	Sham implanted	on2	CWAF10_200702	-1.88487
	Sham implanted	on2	CWAF38_200820	-14.3669
	Sham implanted	on2	CWAF5_200710	-12.9438
	Sham implanted	on2	CWAF5_200626	-14.6766
	Sham implanted	on2	CWAF2_200626	-20.4017
	Sham implanted	on2	CWAF33_200820	-1.03625
	Sham implanted	on2	CWAF33_200724	-24.052
	Sham implanted	on2	CWAF6_200702	-0.911628
	Sham implanted	on2	CWAF6_200730	-3.12635
	Sham implanted	on2	CWAF6_200717	-9.26177
	Sham implanted	on2	CWAF9_200730	-2.28922
	Sham implanted	on2	CWAF25_200717	-17.0852
	Sham implanted	on2	CWAF23_200717	-30.4165
	Sham implanted	on2	CWAF23_200813	-16.6488
	Sham implanted	on2	CWAF23_200730	-37.7261
	Sham implanted	on2	CWAF39_200807	-32.0704
	Sham implanted	on2	CWAF39_200724	-23.1857
	Sham implanted	on2	CWAF19_200728	-47.8622
	Sham implanted	on2	CWAF19_200714	-58.762
	Sham implanted	on2	CWAF7_200702	-10.8013
	Sham implanted	on2	CWAF12_200724	-14.8349
	Sham implanted	on2	CWAF12_200710	-12.7649
	Sham implanted	on2	CWAF26_200717	-31.205
	Sham implanted	on2	CWAF26_200730	-24.8302
	Sham implanted	on2	CWAF40_200807	-43.3381
	Sham implanted	on2	CWAF15_200806	-41.9769
	Sham implanted	on2	CWAF15_200710	-7.87368
	Sham implanted	on2	CWAF8_200702	-86.9001
	Sham implanted	on2	CWAF8_200730	-29.4492
	Sham implanted	on2	CWAF8_200717	-27.6051
	Sham implanted	on2	CWAF16_200710	-10.5978
	Sham implanted	on2	CWAF24_200730	-82.1878
	Sham implanted	on2	CWAF24_200813	-33.9132
	Implanted	on0	EF6_200702	-27.1575
	Implanted	on0	EF6_200730	-27.8439
	Implanted	on0	EF17_200710	-42.0112
	Implanted	on0	EF35_200724	-44.0962
	Implanted	on0	EF35_200820	-27.3257
	Implanted	on0	EF25_200813	-95.6273
	Implanted	on0	EF25_200730	-20.1374
	Implanted	on0	EF1_200724	-30.2459
	Implanted	on0	EF1_200626	-56.4821
	Implanted	on0	EF9_200730	-87.7721
	Implanted	on0	EF9_200717	-83.1434
	Implanted	on0	EF7_200702	-23.7766
	Implanted	on0	EF7_200730	-26.3496
	Implanted	on0	EF7_200717	-41.7261
	Implanted	on0	EF14_200806	-32.4796
	Implanted	on0	EF14_200724	-33.4123
	Implanted	on0	EF14_200710	-2.86546
	Implanted	on0	EF33_200820	-21.4601
	Implanted	on0	EF33_200807	-1.15951
	Implanted	on0	EF33_200724	-53.1574
	Implanted	on0	EF8_200717	-32.8436
	Implanted	on0	EF8_200702	-43.3684
	Implanted	on0	EF8_200730	-2.30412
	Implanted	on0	EF5_200626	-7.32773
	Implanted	on0	EF20_200714	-61.6926
	Implanted	on0	EF24_200717	-12.4009
	Implanted	on0	EF24_200813	-47.332
	Implanted	on0	EF24_200730	-24.3353
	Implanted	on0	EF32_200820	-22.3303
	Implanted	on0	EF32_200724	-14.6433
	Implanted	on0	EF32_200807	-29.2469
	Implanted	on0	EF37_200807	-24.6136
	Implanted	on0	EF37_200820	-32.8265
	Implanted	on0	EF37_200724	-18.53
	Implanted	on0	EF10_200730	-23.1643
	Implanted	on0	EF10_200702	-109.043
	Implanted	on0	EF10_200717	-35.0459
	Implanted	on0	EF19_200714	-26.3138
	Implanted	on0	EF36_200724	-37.8312
	Implanted	on0	EF36_200807	-32.3609
	Implanted	on0	EF36_200820	-38.4239
	Implanted	on0	EF23_200717	-28.9354
	Implanted	on0	EF23_200813	-37.9197
	Implanted	on0	EF23_200730	-39.6557
	Implanted	on0	EF34_200820	-31.3528
	Implanted	on0	EF34_200724	-90.733
	Implanted	on0	EF34_200807	-96.497
	Implanted	on0	EF21_200714	-35.3025
	Implanted	on0	EF16_200724	-53.1216
	Implanted	on0	EF16_200710	-38.1141
	Implanted	on0	EF16_200806	-6.29111
	Implanted	on0	EF15_200710	-19.4033
	Implanted	on0	EF15_200724	-22.1991
	Implanted	on0	EF27_200804	-9.30156
	Implanted	on0	EF27_200720	-85.0825
	Implanted	on0	EF38_200820	-41.851
	Implanted	on0	EF38_200724	nan
	Implanted	on0	EF38_200807	-68.7159
	Implanted	on0	EF26_200730	-39.9568
	Implanted	on0	EF26_200717	-23.2527
	Implanted	on0	EF12_200724	-26.0076
	Implanted	on0	EF2_200710	-47.1169
	Implanted	on0	EF2_200724	-21.1456
	Implanted	on0	EF2_200626	-34.3265
	Implanted	on0	EF30_200806	-67.5907
	Implanted	on0	EF30_200724	-28.3672
	Implanted	on0	EF28_200806	-45.6624
	Implanted	on0	EF28_200724	-41.0129
	Implanted	on0	EF3_200626	-23.9786
	Implanted	on1	EF6_200730	-11.7237
	Implanted	on1	EF6_200717	-3.82798
	Implanted	on1	EF17_200806	-12.8878
	Implanted	on1	EF17_200724	-6.94984
	Implanted	on1	EF17_200710	-22.789
	Implanted	on1	EF35_200724	-39.1452
	Implanted	on1	EF35_200807	-12.9613
	Implanted	on1	EF35_200820	-8.59277
	Implanted	on1	EF25_200813	-78.7167
	Implanted	on1	EF25_200730	-27.7999
	Implanted	on1	EF25_200717	-46.8257
	Implanted	on1	EF1_200724	-33.1302
	Implanted	on1	EF1_200710	-27.4637
	Implanted	on1	EF1_200626	-44.8329
	Implanted	on1	EF9_200730	-17.6048
	Implanted	on1	EF9_200717	-79.7421
	Implanted	on1	EF7_200702	-28.4602
	Implanted	on1	EF7_200730	-7.21474
	Implanted	on1	EF7_200717	-40.3375
	Implanted	on1	EF14_200806	-28.069
	Implanted	on1	EF14_200724	-35.1999
	Implanted	on1	EF33_200820	-13.2814
	Implanted	on1	EF33_200807	-2.38632
	Implanted	on1	EF33_200724	-38.9845
	Implanted	on1	EF8_200717	-49.0028
	Implanted	on1	EF8_200702	-34.0607
	Implanted	on1	EF8_200730	-34.9301
	Implanted	on1	EF5_200626	-18.6031
	Implanted	on1	EF20_200714	-35.6485
	Implanted	on1	EF24_200717	-57.6599
	Implanted	on1	EF24_200813	-30.3331
	Implanted	on1	EF24_200730	-22.0978
	Implanted	on1	EF32_200820	-18.1539
	Implanted	on1	EF32_200724	-34.1607
	Implanted	on1	EF32_200807	-34.0446
	Implanted	on1	EF37_200807	-24.6484
	Implanted	on1	EF37_200820	-58.96
	Implanted	on1	EF10_200730	-10.802
	Implanted	on1	EF10_200717	-35.8709
	Implanted	on1	EF40_200724	-24.6389
	Implanted	on1	EF19_200728	-52.8278
	Implanted	on1	EF19_200714	-37.5846
	Implanted	on1	EF36_200724	-15.8717
	Implanted	on1	EF36_200807	-35.3053
	Implanted	on1	EF36_200820	-28.4627
	Implanted	on1	EF23_200717	-19.7978
	Implanted	on1	EF23_200813	-98.4323
	Implanted	on1	EF34_200820	-50.0235
	Implanted	on1	EF34_200724	-47.1666
	Implanted	on1	EF21_200714	-7.78807
	Implanted	on1	EF16_200724	-29.2297
	Implanted	on1	EF16_200710	-23.8808
	Implanted	on1	EF16_200806	-37.4332
	Implanted	on1	EF15_200710	-11.347
	Implanted	on1	EF15_200724	-30.3715
	Implanted	on1	EF27_200804	-6.94599
	Implanted	on1	EF27_200720	-83.4352
	Implanted	on1	EF38_200820	-51.8044
	Implanted	on1	EF38_200807	-81.9781
	Implanted	on1	EF26_200730	-63.9309
	Implanted	on1	EF26_200717	-31.8751
	Implanted	on1	EF2_200710	-21.9833
	Implanted	on1	EF2_200724	-15.3108
	Implanted	on1	EF2_200626	-65.2667
	Implanted	on1	EF30_200806	-29.6523
	Implanted	on1	EF30_200724	-41.8753
	Implanted	on1	EF28_200820	-77.7919
	Implanted	on1	EF28_200806	-8.6615
	Implanted	on1	EF28_200724	-53.8194
	Implanted	on1	EF3_200626	-37.0845
	Implanted	on2	EF6_200730	-18.7585
	Implanted	on2	EF6_200717	-22.6655
	Implanted	on2	EF17_200806	-10.7264
	Implanted	on2	EF17_200724	-8.89113
	Implanted	on2	EF17_200710	-31.5404
	Implanted	on2	EF35_200820	-11.6284
	Implanted	on2	EF25_200813	-24.8743
	Implanted	on2	EF25_200730	-30.5575
	Implanted	on2	EF25_200717	-123.069
	Implanted	on2	EF1_200724	-44.4701
	Implanted	on2	EF1_200710	-22.2987
	Implanted	on2	EF1_200626	-57.3453
	Implanted	on2	EF9_200730	-26.3645
	Implanted	on2	EF9_200717	-36.562
	Implanted	on2	EF9_200702	-19.0808
	Implanted	on2	EF7_200702	-14.2954
	Implanted	on2	EF7_200730	-22.2193
	Implanted	on2	EF7_200717	-35.8889
	Implanted	on2	EF14_200806	-28.0638
	Implanted	on2	EF14_200724	-18.7963
	Implanted	on2	EF14_200710	-34.5621
	Implanted	on2	EF33_200820	-11.5683
	Implanted	on2	EF33_200807	-1.25827
	Implanted	on2	EF33_200724	-21.8743
	Implanted	on2	EF8_200717	-46.1987
	Implanted	on2	EF8_200730	-5.85684
	Implanted	on2	EF5_200626	-6.6429
	Implanted	on2	EF20_200728	-31.6881
	Implanted	on2	EF20_200714	-62.2571
	Implanted	on2	EF24_200717	-21.1782
	Implanted	on2	EF24_200813	-68.6858
	Implanted	on2	EF24_200730	-10.4709
	Implanted	on2	EF32_200820	-19.4908
	Implanted	on2	EF32_200724	-7.30841
	Implanted	on2	EF32_200807	-6.88064
	Implanted	on2	EF37_200820	-43.3872
	Implanted	on2	EF37_200724	-53.8749
	Implanted	on2	EF10_200730	-58.2466
	Implanted	on2	EF10_200702	-22.7594
	Implanted	on2	EF10_200717	-26.6169
	Implanted	on2	EF40_200724	-10.5468
	Implanted	on2	EF19_200728	-57.1126
	Implanted	on2	EF19_200714	-91.4658
	Implanted	on2	EF36_200724	-20.9127
	Implanted	on2	EF36_200807	-16.9775
	Implanted	on2	EF36_200820	-27.31
	Implanted	on2	EF23_200717	-34.487
	Implanted	on2	EF23_200813	-53.5126
	Implanted	on2	EF23_200730	-30.8642
	Implanted	on2	EF34_200820	-19.3947
	Implanted	on2	EF34_200724	-44.0924
	Implanted	on2	EF34_200807	-31.0539
	Implanted	on2	EF21_200714	-16.0939
	Implanted	on2	EF16_200724	-47.6652
	Implanted	on2	EF16_200710	-34.1919
	Implanted	on2	EF16_200806	-36.3571
	Implanted	on2	EF15_200710	-42.3788
	Implanted	on2	EF15_200724	-14.3163
	Implanted	on2	EF27_200804	-32.4455
	Implanted	on2	EF38_200820	-43.7755
	Implanted	on2	EF38_200724	-12.8491
	Implanted	on2	EF38_200807	-25.5259
	Implanted	on2	EF26_200717	-15.1218
	Implanted	on2	EF12_200710	-34.3733
	Implanted	on2	EF12_200724	-21.7091
	Implanted	on2	EF2_200710	-42.8874
	Implanted	on2	EF2_200724	-26.7468
	Implanted	on2	EF2_200626	-21.8552
	Implanted	on2	EF30_200806	-32.0799
	Implanted	on2	EF30_200724	-103.018
	Implanted	on2	EF28_200820	-31.1808
	Implanted	on2	EF28_200806	-16.0423
	Implanted	on2	EF28_200724	-36.7543
	Implanted	on2	EF3_200626	-17.0135

## Sheet: Figure 2e
Figure 2e
	Fly group	Stimulation	Experiment	Backward walking distance traveled [mm]
	Intact	on0	IF10_200702	-6.63382
	Intact	on0	IF10_200717	-12.4641
	Intact	on0	IF7_200730	-12.3147
	Intact	on0	IF7_200717	-7.62294
	Intact	on0	IF7_200702	-10.8013
	Intact	on0	IF32_200820	-2.50307
	Intact	on0	IF32_200807	-6.7668
	Intact	on0	IF32_200724	-18.1688
	Intact	on0	IF27_200819	-7.84883
	Intact	on0	IF27_200804	-12.4118
	Intact	on0	IF27_200720	-4.28607
	Intact	on0	IF8_200717	-7.05937
	Intact	on0	IF8_200702	-4.39851
	Intact	on0	IF8_200730	-15.1558
	Intact	on0	IF17_200724	-9.94589
	Intact	on0	IF17_200710	-3.37327
	Intact	on0	IF17_200806	-9.62624
	Intact	on0	IF26_200730	-13.5531
	Intact	on0	IF26_200813	-4.79288
	Intact	on0	IF26_200717	-16.4103
	Intact	on0	IF25_200813	-4.60757
	Intact	on0	IF25_200730	-4.18249
	Intact	on0	IF25_200717	-0.105177
	Intact	on0	IF6_200702	-0.145386
	Intact	on0	IF6_200730	-1.10509
	Intact	on0	IF6_200717	-1.8205
	Intact	on0	IF5_200626	-19.2146
	Intact	on0	IF5_200724	-6.266
	Intact	on0	IF1_200626	-11.1401
	Intact	on0	IF1_200710	-0.614385
	Intact	on0	IF18_200714	-7.27521
	Intact	on0	IF18_200728	-7.45075
	Intact	on0	IF2_200724	-17.604
	Intact	on0	IF2_200626	-10.6975
	Intact	on0	IF2_200710	-9.41914
	Intact	on0	IF16_200806	-7.75937
	Intact	on0	IF16_200724	-0.977592
	Intact	on0	IF16_200710	-17.8468
	Intact	on0	IF13_200806	-9.8967
	Intact	on0	IF13_200724	-11.4004
	Intact	on0	IF13_200710	-12.825
	Intact	on0	IF4_200710	-7.77156
	Intact	on0	IF4_200626	-2.45912
	Intact	on0	IF31_200820	-8.04363
	Intact	on0	IF31_200724	-26.6449
	Intact	on0	IF31_200806	-22.8875
	Intact	on0	IF40_200820	-2.79575
	Intact	on0	IF40_200724	-23.8607
	Intact	on0	IF40_200807	-2.01316
	Intact	on0	IF37_200724	-5.22146
	Intact	on0	IF37_200807	-1.29845
	Intact	on0	IF37_200820	-1.81916
	Intact	on0	IF15_200710	-5.09013
	Intact	on0	IF15_200806	-0.54686
	Intact	on0	IF15_200724	-0.029825
	Intact	on0	IF19_200728	-5.59314
	Intact	on0	IF19_200714	-10.3943
	Intact	on0	IF12_200710	-18.149
	Intact	on0	IF12_200724	-15.7985
	Intact	on0	IF36_200820	-1.41735
	Intact	on0	IF36_200807	-17.0744
	Intact	on0	IF3_200626	-18.9871
	Intact	on0	IF3_200724	-0.354006
	Intact	on0	IF3_200710	-13.7944
	Intact	on0	IF38_200807	-27.0763
	Intact	on0	IF28_200724	-2.39233
	Intact	on0	IF9_200702	-14.9885
	Intact	on0	IF9_200717	-10.9581
	Intact	on0	IF21_200728	-11.0863
	Intact	on0	IF21_200714	-9.69499
	Intact	on0	IF21_200811	-11.0145
	Intact	on0	IF24_200730	-15.7765
	Intact	on0	IF23_200717	-0.0943382
	Intact	on0	IF23_200813	-7.47116
	Intact	on0	IF23_200730	-8.61694
	Intact	on0	IF33_200820	-9.0298
	Intact	on0	IF33_200724	-2.43328
	Intact	on0	IF20_200714	-8.34066
	Intact	on0	IF20_200728	-5.92665
	Intact	on0	IF34_200724	-9.32005
	Intact	on0	IF29_200724	-20.866
	Intact	on0	IF11_200717	-8.61801
	Intact	on0	IF11_200702	-8.51201
	Intact	on0	IF11_200730	-6.75721
	Intact	on0	IF35_200807	-7.68724
	Intact	on0	IF35_200820	-5.83215
	Intact	on0	IF35_200724	-23.8464
	Intact	on0	IF39_200807	-4.32602
	Intact	on0	IF30_200820	-13.1218
	Intact	on0	IF30_200724	-7.81411
	Intact	on0	IF14_200724	-18.9009
	Intact	on0	IF14_200710	-5.31477
	Intact	on0	IF14_200806	-9.26825
	Intact	on0	IF22_200714	-1.73542
	Intact	on0	IF22_200728	-4.54
	Intact	on1	IF10_200702	-2.12294
	Intact	on1	IF10_200717	-12.1412
	Intact	on1	IF7_200730	-13.7765
	Intact	on1	IF7_200717	-2.32623
	Intact	on1	IF7_200702	-8.57797
	Intact	on1	IF32_200820	-8.97939
	Intact	on1	IF32_200807	-3.96693
	Intact	on1	IF32_200724	-2.56102
	Intact	on1	IF27_200819	-4.9112
	Intact	on1	IF27_200804	-14.3967
	Intact	on1	IF27_200720	-6.22837
	Intact	on1	IF8_200717	-0.995207
	Intact	on1	IF8_200702	-14.9065
	Intact	on1	IF17_200724	-7.39085
	Intact	on1	IF17_200710	-11.3933
	Intact	on1	IF17_200806	-1.56946
	Intact	on1	IF26_200730	-0.187442
	Intact	on1	IF26_200813	-12.4825
	Intact	on1	IF26_200717	-27.1514
	Intact	on1	IF25_200813	-5.35303
	Intact	on1	IF25_200730	-1.21856
	Intact	on1	IF6_200730	-3.92252
	Intact	on1	IF6_200717	-2.41052
	Intact	on1	IF5_200626	-8.47851
	Intact	on1	IF5_200724	-4.79781
	Intact	on1	IF1_200626	-6.2835
	Intact	on1	IF1_200710	-2.85765
	Intact	on1	IF18_200714	-9.94281
	Intact	on1	IF18_200728	-4.76874
	Intact	on1	IF2_200724	-9.46405
	Intact	on1	IF2_200626	-5.02151
	Intact	on1	IF2_200710	-7.15094
	Intact	on1	IF16_200806	-9.3902
	Intact	on1	IF16_200724	-6.31618
	Intact	on1	IF16_200710	-18.416
	Intact	on1	IF13_200806	-8.47935
	Intact	on1	IF13_200724	-10.1409
	Intact	on1	IF13_200710	-10.2313
	Intact	on1	IF4_200710	-0.153624
	Intact	on1	IF4_200626	-17.1649
	Intact	on1	IF4_200724	-0.497533
	Intact	on1	IF31_200820	-3.87347
	Intact	on1	IF31_200724	-20.5194
	Intact	on1	IF31_200806	-14.9495
	Intact	on1	IF40_200820	-18.6021
	Intact	on1	IF40_200724	-15.7315
	Intact	on1	IF40_200807	-4.62024
	Intact	on1	IF37_200724	-6.04356
	Intact	on1	IF37_200807	-4.61287
	Intact	on1	IF37_200820	-3.11397
	Intact	on1	IF15_200710	-4.58289
	Intact	on1	IF15_200806	-2.04302
	Intact	on1	IF15_200724	-7.50417
	Intact	on1	IF19_200728	-3.99564
	Intact	on1	IF19_200714	-5.08532
	Intact	on1	IF19_200811	-3.40226
	Intact	on1	IF12_200710	-13.837
	Intact	on1	IF12_200806	-10.1075
	Intact	on1	IF12_200724	-8.65979
	Intact	on1	IF36_200820	-10.4689
	Intact	on1	IF36_200807	-5.82149
	Intact	on1	IF36_200724	-20.0324
	Intact	on1	IF3_200626	-8.76542
	Intact	on1	IF3_200724	-15.5872
	Intact	on1	IF3_200710	-5.83498
	Intact	on1	IF38_200807	-18.3317
	Intact	on1	IF28_200724	-17.5226
	Intact	on1	IF9_200702	-3.34754
	Intact	on1	IF9_200717	-13.044
	Intact	on1	IF21_200728	-2.27323
	Intact	on1	IF21_200714	-3.69405
	Intact	on1	IF21_200811	-10.0156
	Intact	on1	IF24_200813	-10.1803
	Intact	on1	IF24_200717	0
	Intact	on1	IF24_200730	-13.1768
	Intact	on1	IF23_200813	-17.878
	Intact	on1	IF23_200730	-5.80198
	Intact	on1	IF33_200820	-2.03102
	Intact	on1	IF33_200807	-12.2265
	Intact	on1	IF33_200724	-2.66481
	Intact	on1	IF20_200714	-11.5593
	Intact	on1	IF20_200728	-5.64517
	Intact	on1	IF34_200724	-10.9843
	Intact	on1	IF29_200724	-25.2929
	Intact	on1	IF11_200717	-6.93619
	Intact	on1	IF11_200702	-4.42908
	Intact	on1	IF11_200730	-8.25994
	Intact	on1	IF35_200807	-2.12222
	Intact	on1	IF35_200820	-2.81662
	Intact	on1	IF35_200724	-21.9668
	Intact	on1	IF39_200807	-4.02413
	Intact	on1	IF39_200820	-0.4957
	Intact	on1	IF39_200724	-24.6719
	Intact	on1	IF30_200820	-7.95507
	Intact	on1	IF30_200724	-19.4811
	Intact	on1	IF30_200806	-0.0293355
	Intact	on1	IF14_200724	-9.21666
	Intact	on1	IF14_200710	-17.9319
	Intact	on1	IF22_200714	-8.53166
	Intact	on1	IF22_200728	-2.67111
	Intact	on2	IF10_200702	-1.15183
	Intact	on2	IF10_200717	-0.417759
	Intact	on2	IF7_200730	-3.69701
	Intact	on2	IF7_200702	-1.42512
	Intact	on2	IF32_200820	-4.4209
	Intact	on2	IF32_200807	-0.714035
	Intact	on2	IF32_200724	-1.44012
	Intact	on2	IF27_200819	-7.72988
	Intact	on2	IF27_200804	-14.0009
	Intact	on2	IF27_200720	-5.06306
	Intact	on2	IF8_200702	-8.9668
	Intact	on2	IF8_200730	-10.7619
	Intact	on2	IF17_200724	-8.6343
	Intact	on2	IF17_200710	-7.00071
	Intact	on2	IF17_200806	-3.97518
	Intact	on2	IF26_200730	-8.97564
	Intact	on2	IF26_200717	-17.2024
	Intact	on2	IF25_200813	-14.2168
	Intact	on2	IF6_200702	-1.17369
	Intact	on2	IF6_200730	-1.26895
	Intact	on2	IF5_200626	-15.2231
	Intact	on2	IF5_200724	-3.64278
	Intact	on2	IF1_200626	-3.97985
	Intact	on2	IF1_200710	-5.73509
	Intact	on2	IF18_200714	-6.69006
	Intact	on2	IF18_200728	-5.85596
	Intact	on2	IF2_200724	-14.4358
	Intact	on2	IF2_200710	-5.91184
	Intact	on2	IF16_200806	-17.4531
	Intact	on2	IF16_200724	-5.07123
	Intact	on2	IF16_200710	-15.9661
	Intact	on2	IF13_200806	-8.71421
	Intact	on2	IF13_200724	-9.08634
	Intact	on2	IF13_200710	-7.00143
	Intact	on2	IF4_200710	-3.09827
	Intact	on2	IF4_200626	-6.69183
	Intact	on2	IF4_200724	-0.897764
	Intact	on2	IF31_200820	-0.328208
	Intact	on2	IF31_200806	-17.8413
	Intact	on2	IF40_200820	-18.9041
	Intact	on2	IF40_200724	-11.9867
	Intact	on2	IF40_200807	-1.56764
	Intact	on2	IF37_200724	-7.04664
	Intact	on2	IF37_200807	-4.70045
	Intact	on2	IF37_200820	-1.65617
	Intact	on2	IF15_200710	-8.49463
	Intact	on2	IF15_200806	-5.66695
	Intact	on2	IF15_200724	-6.04427
	Intact	on2	IF19_200728	-3.84969
	Intact	on2	IF19_200714	-8.10189
	Intact	on2	IF19_200811	-8.40581
	Intact	on2	IF12_200710	-11.3547
	Intact	on2	IF12_200806	-2.74078
	Intact	on2	IF12_200724	-8.88776
	Intact	on2	IF36_200820	-1.72914
	Intact	on2	IF36_200807	-1.21749
	Intact	on2	IF36_200724	-11.9725
	Intact	on2	IF3_200724	-3.27259
	Intact	on2	IF3_200710	-6.2917
	Intact	on2	IF38_200807	-11.3662
	Intact	on2	IF9_200702	-13.1709
	Intact	on2	IF9_200717	-9.33165
	Intact	on2	IF21_200728	-10.2105
	Intact	on2	IF21_200811	-10.7998
	Intact	on2	IF24_200813	-3.65768
	Intact	on2	IF23_200717	-9.21342
	Intact	on2	IF23_200813	-4.66365
	Intact	on2	IF23_200730	-5.0325
	Intact	on2	IF33_200820	-2.02105
	Intact	on2	IF33_200807	-10.3749
	Intact	on2	IF33_200724	-3.0471
	Intact	on2	IF20_200714	-1.10646
	Intact	on2	IF20_200728	-3.85306
	Intact	on2	IF34_200724	-7.75922
	Intact	on2	IF29_200724	-18.2588
	Intact	on2	IF11_200717	-5.21596
	Intact	on2	IF11_200702	-0.985215
	Intact	on2	IF11_200730	-6.07204
	Intact	on2	IF35_200807	-0.599348
	Intact	on2	IF35_200820	-17.365
	Intact	on2	IF35_200724	-3.68059
	Intact	on2	IF39_200807	-1.76479
	Intact	on2	IF39_200820	-6.30659
	Intact	on2	IF39_200724	-2.75374
	Intact	on2	IF30_200820	-1.36802
	Intact	on2	IF30_200806	-10.9194
	Intact	on2	IF14_200724	-13.0268
	Intact	on2	IF14_200710	-1.64055
	Intact	on2	IF14_200806	-14.2506
	Intact	on2	IF22_200714	-7.6591
	Intact	on2	IF22_200728	-0.702298
	Sham implanted	on0	CWAF1_200724	-20.4956
	Sham implanted	on0	CWAF1_200626	-15.8288
	Sham implanted	on0	CWAF1_200710	-13.4271
	Sham implanted	on0	CWAF18_200811	-2.87745
	Sham implanted	on0	CWAF18_200714	-7.75355
	Sham implanted	on0	CWAF30_200820	-0.267935
	Sham implanted	on0	CWAF30_200806	-13.4435
	Sham implanted	on0	CWAF30_200724	-5.14196
	Sham implanted	on0	CWAF14_200724	-19.5231
	Sham implanted	on0	CWAF14_200710	-1.16737
	Sham implanted	on0	CWAF14_200806	-11.7457
	Sham implanted	on0	CWAF21_200728	-10.1601
	Sham implanted	on0	CWAF21_200714	-11.0928
	Sham implanted	on0	CWAF31_200806	-13.8028
	Sham implanted	on0	CWAF31_200820	-8.79083
	Sham implanted	on0	CWAF3_200626	-3.26868
	Sham implanted	on0	CWAF36_200807	-10.8987
	Sham implanted	on0	CWAF36_200724	-19.3395
	Sham implanted	on0	CWAF36_200820	-2.99253
	Sham implanted	on0	CWAF22_200714	-10.3293
	Sham implanted	on0	CWAF28_200820	-12.2377
	Sham implanted	on0	CWAF28_200724	-7.4572
	Sham implanted	on0	CWAF28_200806	-10.456
	Sham implanted	on0	CWAF27_200804	-12.5281
	Sham implanted	on0	CWAF27_200819	-15.067
	Sham implanted	on0	CWAF27_200720	-3.41277
	Sham implanted	on0	CWAF13_200710	-4.36761
	Sham implanted	on0	CWAF13_200806	-8.12049
	Sham implanted	on0	CWAF13_200724	-3.72591
	Sham implanted	on0	CWAF32_200724	-15.4855
	Sham implanted	on0	CWAF32_200807	-13.576
	Sham implanted	on0	CWAF32_200820	-17.1404
	Sham implanted	on0	CWAF34_200807	-19.6276
	Sham implanted	on0	CWAF34_200724	-20.8916
	Sham implanted	on0	CWAF34_200820	-11.7508
	Sham implanted	on0	CWAF11_200702	-6.14423
	Sham implanted	on0	CWAF10_200702	-1.13584
	Sham implanted	on0	CWAF38_200807	-6.03255
	Sham implanted	on0	CWAF38_200820	-12.8125
	Sham implanted	on0	CWAF38_200724	-23.3157
	Sham implanted	on0	CWAF5_200710	-3.94232
	Sham implanted	on0	CWAF5_200626	-2.71769
	Sham implanted	on0	CWAF2_200626	-7.13798
	Sham implanted	on0	CWAF33_200820	-1.09708
	Sham implanted	on0	CWAF33_200724	-8.70721
	Sham implanted	on0	CWAF6_200730	-1.23028
	Sham implanted	on0	CWAF25_200717	-2.92521
	Sham implanted	on0	CWAF23_200717	-7.72429
	Sham implanted	on0	CWAF23_200813	-2.33232
	Sham implanted	on0	CWAF39_200807	-0.885898
	Sham implanted	on0	CWAF39_200724	-0.16875
	Sham implanted	on0	CWAF19_200728	-15.9672
	Sham implanted	on0	CWAF19_200714	-6.82586
	Sham implanted	on0	CWAF19_200811	-6.82875
	Sham implanted	on0	CWAF7_200702	-6.59348
	Sham implanted	on0	CWAF12_200710	-13.1197
	Sham implanted	on0	CWAF12_200806	-7.54767
	Sham implanted	on0	CWAF26_200717	-8.36337
	Sham implanted	on0	CWAF26_200813	-4.37363
	Sham implanted	on0	CWAF26_200730	-9.27026
	Sham implanted	on0	CWAF40_200807	-12.6796
	Sham implanted	on0	CWAF15_200806	-9.14273
	Sham implanted	on0	CWAF15_200710	-6.57268
	Sham implanted	on0	CWAF15_200724	-7.94618
	Sham implanted	on0	CWAF8_200702	-26.8916
	Sham implanted	on0	CWAF8_200717	-3.30093
	Sham implanted	on0	CWAF16_200710	-11.1448
	Sham implanted	on0	CWAF24_200730	-14.9441
	Sham implanted	on0	CWAF24_200813	-19.7244
	Sham implanted	on1	CWAF1_200724	-0.00595545
	Sham implanted	on1	CWAF1_200626	-16.7268
	Sham implanted	on1	CWAF1_200710	-15.5891
	Sham implanted	on1	CWAF18_200811	-2.77528
	Sham implanted	on1	CWAF18_200714	-10.433
	Sham implanted	on1	CWAF30_200820	-1.14549
	Sham implanted	on1	CWAF30_200806	-16.1985
	Sham implanted	on1	CWAF30_200724	-3.92504
	Sham implanted	on1	CWAF14_200724	-0.488804
	Sham implanted	on1	CWAF14_200710	-14.5831
	Sham implanted	on1	CWAF21_200728	-14.1089
	Sham implanted	on1	CWAF21_200714	-7.71079
	Sham implanted	on1	CWAF31_200806	-18.3479
	Sham implanted	on1	CWAF31_200820	-6.08148
	Sham implanted	on1	CWAF3_200626	-2.79356
	Sham implanted	on1	CWAF20_200714	-12.2174
	Sham implanted	on1	CWAF36_200807	-7.74251
	Sham implanted	on1	CWAF36_200724	-19.5942
	Sham implanted	on1	CWAF36_200820	-9.69549
	Sham implanted	on1	CWAF22_200714	-11.363
	Sham implanted	on1	CWAF28_200820	-10.351
	Sham implanted	on1	CWAF28_200724	-12.7606
	Sham implanted	on1	CWAF28_200806	-16.1738
	Sham implanted	on1	CWAF27_200804	-10.7399
	Sham implanted	on1	CWAF27_200819	-11.0845
	Sham implanted	on1	CWAF27_200720	-0.945042
	Sham implanted	on1	CWAF13_200710	-11.253
	Sham implanted	on1	CWAF13_200724	-16.0729
	Sham implanted	on1	CWAF32_200724	-8.16865
	Sham implanted	on1	CWAF32_200820	-0.896734
	Sham implanted	on1	CWAF34_200807	-19.8543
	Sham implanted	on1	CWAF34_200820	-10.9597
	Sham implanted	on1	CWAF35_200820	-0.135668
	Sham implanted	on1	CWAF35_200807	-8.50735
	Sham implanted	on1	CWAF35_200724	-21.4745
	Sham implanted	on1	CWAF11_200702	-10.7994
	Sham implanted	on1	CWAF29_200724	-5.21977
	Sham implanted	on1	CWAF29_200806	-7.91523
	Sham implanted	on1	CWAF10_200702	-0.772916
	Sham implanted	on1	CWAF38_200820	-14.9365
	Sham implanted	on1	CWAF5_200710	-3.01586
	Sham implanted	on1	CWAF5_200626	-1.71944
	Sham implanted	on1	CWAF2_200626	-1.95545
	Sham implanted	on1	CWAF33_200807	-6.73025
	Sham implanted	on1	CWAF33_200820	-0.671585
	Sham implanted	on1	CWAF33_200724	-7.44496
	Sham implanted	on1	CWAF6_200702	-0.275506
	Sham implanted	on1	CWAF6_200730	-2.19901
	Sham implanted	on1	CWAF9_200730	-1.16236
	Sham implanted	on1	CWAF25_200717	-10.291
	Sham implanted	on1	CWAF23_200717	-8.42345
	Sham implanted	on1	CWAF23_200730	-20.1216
	Sham implanted	on1	CWAF39_200724	-2.03087
	Sham implanted	on1	CWAF19_200728	-19.0718
	Sham implanted	on1	CWAF19_200714	-4.50525
	Sham implanted	on1	CWAF19_200811	-8.60186
	Sham implanted	on1	CWAF7_200702	-5.47933
	Sham implanted	on1	CWAF12_200724	-7.20242
	Sham implanted	on1	CWAF12_200710	-0.226277
	Sham implanted	on1	CWAF26_200717	-1.2633
	Sham implanted	on1	CWAF26_200730	-7.11271
	Sham implanted	on1	CWAF40_200807	-14.6523
	Sham implanted	on1	CWAF15_200710	-9.35904
	Sham implanted	on1	CWAF15_200724	-9.16398
	Sham implanted	on1	CWAF8_200702	-23.8214
	Sham implanted	on1	CWAF8_200730	-9.78483
	Sham implanted	on1	CWAF8_200717	-0.936113
	Sham implanted	on1	CWAF24_200730	-16.2967
	Sham implanted	on1	CWAF24_200717	-4.49515
	Sham implanted	on1	CWAF24_200813	-8.82291
	Sham implanted	on2	CWAF1_200626	-12.3747
	Sham implanted	on2	CWAF1_200710	-10.5393
	Sham implanted	on2	CWAF18_200714	-11.9937
	Sham implanted	on2	CWAF18_200728	-9.00664
	Sham implanted	on2	CWAF30_200820	-8.59773
	Sham implanted	on2	CWAF30_200806	-14.2953
	Sham implanted	on2	CWAF30_200724	-24.876
	Sham implanted	on2	CWAF14_200724	-8.81795
	Sham implanted	on2	CWAF14_200710	-10.4908
	Sham implanted	on2	CWAF21_200728	-11.205
	Sham implanted	on2	CWAF21_200714	-6.64818
	Sham implanted	on2	CWAF31_200806	-10.2694
	Sham implanted	on2	CWAF31_200724	-12.6592
	Sham implanted	on2	CWAF3_200626	-5.85959
	Sham implanted	on2	CWAF20_200714	-14.6745
	Sham implanted	on2	CWAF36_200807	-7.79567
	Sham implanted	on2	CWAF36_200724	-15.8694
	Sham implanted	on2	CWAF36_200820	-6.1855
	Sham implanted	on2	CWAF28_200820	-7.59053
	Sham implanted	on2	CWAF28_200724	-11.4261
	Sham implanted	on2	CWAF28_200806	-8.30536
	Sham implanted	on2	CWAF27_200804	-1.25242
	Sham implanted	on2	CWAF27_200819	-11.4339
	Sham implanted	on2	CWAF13_200710	-0.270954
	Sham implanted	on2	CWAF13_200724	-13.0973
	Sham implanted	on2	CWAF32_200724	-8.54589
	Sham implanted	on2	CWAF32_200807	-4.85258
	Sham implanted	on2	CWAF32_200820	-11.4851
	Sham implanted	on2	CWAF34_200807	-8.80007
	Sham implanted	on2	CWAF34_200724	-18.7295
	Sham implanted	on2	CWAF34_200820	-14.2464
	Sham implanted	on2	CWAF35_200820	-9.63024
	Sham implanted	on2	CWAF35_200807	-12.5545
	Sham implanted	on2	CWAF35_200724	-16.3719
	Sham implanted	on2	CWAF11_200702	-13.135
	Sham implanted	on2	CWAF29_200806	-24.7436
	Sham implanted	on2	CWAF10_200702	-0.497604
	Sham implanted	on2	CWAF38_200820	-5.6797
	Sham implanted	on2	CWAF5_200710	-3.74146
	Sham implanted	on2	CWAF5_200626	-0.0511174
	Sham implanted	on2	CWAF2_200626	-1.65608
	Sham implanted	on2	CWAF33_200820	-3.56029
	Sham implanted	on2	CWAF33_200724	-5.95205
	Sham implanted	on2	CWAF6_200702	-0.140438
	Sham implanted	on2	CWAF6_200730	-1.68609
	Sham implanted	on2	CWAF6_200717	0
	Sham implanted	on2	CWAF9_200730	-0.0823415
	Sham implanted	on2	CWAF25_200717	-8.49063
	Sham implanted	on2	CWAF23_200717	-1.70877
	Sham implanted	on2	CWAF23_200813	-10.6196
	Sham implanted	on2	CWAF23_200730	-13.4343
	Sham implanted	on2	CWAF39_200807	-3.78907
	Sham implanted	on2	CWAF39_200724	-1.36553
	Sham implanted	on2	CWAF19_200728	-16.2965
	Sham implanted	on2	CWAF19_200714	-14.2023
	Sham implanted	on2	CWAF7_200702	-5.40333
	Sham implanted	on2	CWAF12_200724	-6.77884
	Sham implanted	on2	CWAF12_200710	-5.01652
	Sham implanted	on2	CWAF26_200717	-0.663806
	Sham implanted	on2	CWAF26_200730	-7.05503
	Sham implanted	on2	CWAF40_200807	-7.71398
	Sham implanted	on2	CWAF15_200806	-11.0515
	Sham implanted	on2	CWAF15_200710	-6.65908
	Sham implanted	on2	CWAF8_200702	-15.1192
	Sham implanted	on2	CWAF8_200730	-8.81242
	Sham implanted	on2	CWAF8_200717	-1.19229
	Sham implanted	on2	CWAF16_200710	-3.07324
	Sham implanted	on2	CWAF24_200730	-7.32137
	Sham implanted	on2	CWAF24_200813	-11.101
	Implanted	on0	EF6_200702	-2.30939
	Implanted	on0	EF6_200730	-4.44365
	Implanted	on0	EF17_200710	-15.4267
	Implanted	on0	EF35_200724	-6.08842
	Implanted	on0	EF35_200820	-11.9694
	Implanted	on0	EF25_200813	-21.2509
	Implanted	on0	EF25_200730	-15.2573
	Implanted	on0	EF1_200724	-3.9993
	Implanted	on0	EF1_200626	-9.11853
	Implanted	on0	EF9_200730	-9.39617
	Implanted	on0	EF9_200717	-5.19441
	Implanted	on0	EF7_200702	-7.93461
	Implanted	on0	EF7_200730	-6.85194
	Implanted	on0	EF7_200717	-4.56639
	Implanted	on0	EF14_200806	-7.65304
	Implanted	on0	EF14_200724	-12.729
	Implanted	on0	EF14_200710	-4.07194
	Implanted	on0	EF33_200820	-8.03466
	Implanted	on0	EF33_200807	-8.56016
	Implanted	on0	EF33_200724	-6.52337
	Implanted	on0	EF8_200717	-9.68571
	Implanted	on0	EF8_200702	-6.66116
	Implanted	on0	EF8_200730	-9.77154
	Implanted	on0	EF5_200626	-8.42811
	Implanted	on0	EF20_200714	-10.0218
	Implanted	on0	EF24_200717	-11.9228
	Implanted	on0	EF24_200813	-17.6059
	Implanted	on0	EF24_200730	-10.8826
	Implanted	on0	EF32_200820	-3.64357
	Implanted	on0	EF32_200724	-10.984
	Implanted	on0	EF32_200807	-11.0408
	Implanted	on0	EF37_200807	-8.69603
	Implanted	on0	EF37_200820	-1.23229
	Implanted	on0	EF37_200724	-19.9589
	Implanted	on0	EF10_200730	-3.78807
	Implanted	on0	EF10_200702	-1.49947
	Implanted	on0	EF10_200717	-4.6642
	Implanted	on0	EF19_200714	-15.4869
	Implanted	on0	EF36_200724	-1.22057
	Implanted	on0	EF36_200807	-4.6608
	Implanted	on0	EF36_200820	-12.2472
	Implanted	on0	EF23_200717	-16.8933
	Implanted	on0	EF23_200813	-5.55888
	Implanted	on0	EF23_200730	-14.7698
	Implanted	on0	EF34_200820	-10.5692
	Implanted	on0	EF34_200724	-11.3437
	Implanted	on0	EF34_200807	-6.14427
	Implanted	on0	EF21_200714	-2.27235
	Implanted	on0	EF16_200724	-13.9091
	Implanted	on0	EF16_200710	-6.1479
	Implanted	on0	EF16_200806	-16.455
	Implanted	on0	EF15_200710	-4.60225
	Implanted	on0	EF15_200724	-9.52318
	Implanted	on0	EF27_200804	-7.54516
	Implanted	on0	EF27_200720	-5.61393
	Implanted	on0	EF38_200820	-19.0192
	Implanted	on0	EF38_200724	0
	Implanted	on0	EF38_200807	-13.6324
	Implanted	on0	EF26_200730	-7.1849
	Implanted	on0	EF26_200717	-14.9894
	Implanted	on0	EF12_200724	-4.32031
	Implanted	on0	EF2_200710	-17.7692
	Implanted	on0	EF2_200724	-6.78018
	Implanted	on0	EF2_200626	-19.5925
	Implanted	on0	EF30_200806	-16.6129
	Implanted	on0	EF30_200724	-0.0267952
	Implanted	on0	EF28_200806	-13.4513
	Implanted	on0	EF28_200724	-22.0624
	Implanted	on0	EF3_200626	-14.0108
	Implanted	on1	EF6_200730	-3.11894
	Implanted	on1	EF6_200717	-0.0218598
	Implanted	on1	EF17_200806	-3.11915
	Implanted	on1	EF17_200724	-1.09219
	Implanted	on1	EF17_200710	-14.1205
	Implanted	on1	EF35_200724	-0.57817
	Implanted	on1	EF35_200807	-1.75092
	Implanted	on1	EF35_200820	-7.38353
	Implanted	on1	EF25_200813	-17.4649
	Implanted	on1	EF25_200730	-15.1612
	Implanted	on1	EF25_200717	-15.3943
	Implanted	on1	EF1_200724	-8.59576
	Implanted	on1	EF1_200710	-13.1754
	Implanted	on1	EF1_200626	-1.17675
	Implanted	on1	EF9_200730	-10.0906
	Implanted	on1	EF9_200717	-19.3088
	Implanted	on1	EF7_200702	-8.09246
	Implanted	on1	EF7_200730	-6.32537
	Implanted	on1	EF7_200717	-8.92931
	Implanted	on1	EF14_200806	-7.79883
	Implanted	on1	EF14_200724	-0.236751
	Implanted	on1	EF33_200820	-6.37562
	Implanted	on1	EF33_200807	-5.04716
	Implanted	on1	EF33_200724	-11.3882
	Implanted	on1	EF8_200717	-17.8628
	Implanted	on1	EF8_200702	-0.402991
	Implanted	on1	EF8_200730	-10.8843
	Implanted	on1	EF5_200626	-1.49647
	Implanted	on1	EF20_200714	-6.01288
	Implanted	on1	EF24_200717	-4.10245
	Implanted	on1	EF24_200813	-4.31366
	Implanted	on1	EF24_200730	-9.78581
	Implanted	on1	EF32_200820	-3.65838
	Implanted	on1	EF32_200724	-8.12551
	Implanted	on1	EF32_200807	-7.31203
	Implanted	on1	EF37_200807	-1.08781
	Implanted	on1	EF37_200820	-8.83567
	Implanted	on1	EF10_200730	-16.1066
	Implanted	on1	EF10_200717	-8.43064
	Implanted	on1	EF40_200724	-8.94766
	Implanted	on1	EF19_200728	-3.60103
	Implanted	on1	EF19_200714	-8.66419
	Implanted	on1	EF36_200724	-0.03755
	Implanted	on1	EF36_200807	-0.280032
	Implanted	on1	EF36_200820	-11.534
	Implanted	on1	EF23_200717	-14.1632
	Implanted	on1	EF23_200813	-14.7005
	Implanted	on1	EF34_200820	-7.0374
	Implanted	on1	EF34_200724	-3.32658
	Implanted	on1	EF21_200714	-5.89788
	Implanted	on1	EF16_200724	-10.7636
	Implanted	on1	EF16_200710	-1.26028
	Implanted	on1	EF16_200806	-0.657334
	Implanted	on1	EF15_200710	-6.41179
	Implanted	on1	EF15_200724	-10.0475
	Implanted	on1	EF27_200804	-10.6983
	Implanted	on1	EF27_200720	-15.7855
	Implanted	on1	EF38_200820	-17.89
	Implanted	on1	EF38_200807	-5.8071
	Implanted	on1	EF26_200730	-9.15856
	Implanted	on1	EF26_200717	-8.19858
	Implanted	on1	EF2_200710	-4.81804
	Implanted	on1	EF2_200724	-10.164
	Implanted	on1	EF2_200626	-18.2811
	Implanted	on1	EF30_200806	-2.5982
	Implanted	on1	EF30_200724	-12.1462
	Implanted	on1	EF28_200820	-9.84662
	Implanted	on1	EF28_200806	-11.3031
	Implanted	on1	EF28_200724	-18.887
	Implanted	on1	EF3_200626	-11.8925
	Implanted	on2	EF6_200730	-3.29458
	Implanted	on2	EF6_200717	-1.66628
	Implanted	on2	EF17_200806	-0.111722
	Implanted	on2	EF17_200724	-1.89275
	Implanted	on2	EF17_200710	-14.78
	Implanted	on2	EF35_200820	-6.81391
	Implanted	on2	EF25_200813	-11.4532
	Implanted	on2	EF25_200730	-13.097
	Implanted	on2	EF25_200717	-21.1161
	Implanted	on2	EF1_200724	-7.24521
	Implanted	on2	EF1_200710	-6.22714
	Implanted	on2	EF1_200626	-0.998384
	Implanted	on2	EF9_200730	-9.76482
	Implanted	on2	EF9_200717	-8.54411
	Implanted	on2	EF9_200702	-11.5179
	Implanted	on2	EF7_200702	-1.07361
	Implanted	on2	EF7_200730	-5.37553
	Implanted	on2	EF7_200717	-8.38407
	Implanted	on2	EF14_200806	-4.71415
	Implanted	on2	EF14_200724	-0.755013
	Implanted	on2	EF14_200710	-0.127573
	Implanted	on2	EF33_200820	-4.66089
	Implanted	on2	EF33_200807	-7.33967
	Implanted	on2	EF33_200724	-1.25536
	Implanted	on2	EF8_200717	-10.313
	Implanted	on2	EF8_200730	-4.40437
	Implanted	on2	EF5_200626	-2.36236
	Implanted	on2	EF20_200728	-11.2983
	Implanted	on2	EF20_200714	-13.0478
	Implanted	on2	EF24_200717	-10.7628
	Implanted	on2	EF24_200813	-15.8681
	Implanted	on2	EF24_200730	-6.61147
	Implanted	on2	EF32_200820	-0.707748
	Implanted	on2	EF32_200724	-15.3529
	Implanted	on2	EF32_200807	-6.34764
	Implanted	on2	EF37_200820	-10.235
	Implanted	on2	EF37_200724	-9.9205
	Implanted	on2	EF10_200730	-12.6124
	Implanted	on2	EF10_200702	-7.92494
	Implanted	on2	EF10_200717	-2.26975
	Implanted	on2	EF40_200724	-3.20583
	Implanted	on2	EF19_200728	-9.08668
	Implanted	on2	EF19_200714	-2.99821
	Implanted	on2	EF36_200724	-1.0489
	Implanted	on2	EF36_200807	-2.05479
	Implanted	on2	EF36_200820	-9.28216
	Implanted	on2	EF23_200717	-1.90963
	Implanted	on2	EF23_200813	-3.17585
	Implanted	on2	EF23_200730	-11.8611
	Implanted	on2	EF34_200820	-6.42816
	Implanted	on2	EF34_200724	-19.5681
	Implanted	on2	EF34_200807	-1.29756
	Implanted	on2	EF21_200714	-1.39683
	Implanted	on2	EF16_200724	-13.498
	Implanted	on2	EF16_200710	-1.21896
	Implanted	on2	EF16_200806	-8.73196
	Implanted	on2	EF15_200710	-12.9347
	Implanted	on2	EF15_200724	-8.39134
	Implanted	on2	EF27_200804	-9.58366
	Implanted	on2	EF38_200820	-13.7269
	Implanted	on2	EF38_200724	-9.14149
	Implanted	on2	EF38_200807	-0.241917
	Implanted	on2	EF26_200717	-4.40097
	Implanted	on2	EF12_200710	-9.48908
	Implanted	on2	EF12_200724	-9.52481
	Implanted	on2	EF2_200710	-11.2276
	Implanted	on2	EF2_200724	-6.3104
	Implanted	on2	EF2_200626	-2.23271
	Implanted	on2	EF30_200806	-12.2704
	Implanted	on2	EF30_200724	-10.2457
	Implanted	on2	EF28_200820	-11.106
	Implanted	on2	EF28_200806	-8.37029
	Implanted	on2	EF28_200724	-2.64518
	Implanted	on2	EF3_200626	-10.5595

## Sheet: Figure 2f
Figure 2f
	Fly group	Stimulation	Experiment	Maximum negative translational velocity [mm/s]
	Intact	on0	IF10_200702	-5.24714
	Intact	on0	IF10_200717	-7.03211
	Intact	on0	IF7_200730	-6.65329
	Intact	on0	IF7_200717	-6.47849
	Intact	on0	IF7_200702	-8.29798
	Intact	on0	IF32_200820	-3.2248
	Intact	on0	IF32_200807	-4.88258
	Intact	on0	IF32_200724	-9.56409
	Intact	on0	IF27_200819	-9.78446
	Intact	on0	IF27_200804	-5.77224
	Intact	on0	IF27_200720	-4.28062
	Intact	on0	IF8_200717	-5.72438
	Intact	on0	IF8_200702	-9.4345
	Intact	on0	IF8_200730	-9.46955
	Intact	on0	IF17_200724	-5.58019
	Intact	on0	IF17_200710	-11.5789
	Intact	on0	IF17_200806	-6.20305
	Intact	on0	IF26_200730	-7.62611
	Intact	on0	IF26_200813	-5.77911
	Intact	on0	IF26_200717	-24.6357
	Intact	on0	IF25_200813	-9.27172
	Intact	on0	IF25_200730	-5.63198
	Intact	on0	IF25_200717	-1.85234
	Intact	on0	IF6_200702	-2.71048
	Intact	on0	IF6_200730	-8.82454
	Intact	on0	IF6_200717	-9.04401
	Intact	on0	IF5_200626	-13.7547
	Intact	on0	IF5_200724	-3.94775
	Intact	on0	IF1_200626	-5.65921
	Intact	on0	IF1_200710	-4.81968
	Intact	on0	IF18_200714	-8.26381
	Intact	on0	IF18_200728	-4.85161
	Intact	on0	IF2_200724	-7.45352
	Intact	on0	IF2_200626	-10.0898
	Intact	on0	IF2_200710	-6.03631
	Intact	on0	IF16_200806	-7.33275
	Intact	on0	IF16_200724	-4.55214
	Intact	on0	IF16_200710	-10.9943
	Intact	on0	IF13_200806	-6.15254
	Intact	on0	IF13_200724	-11.5297
	Intact	on0	IF13_200710	-9.98095
	Intact	on0	IF4_200710	-4.67641
	Intact	on0	IF4_200626	-8.88859
	Intact	on0	IF31_200820	-5.62526
	Intact	on0	IF31_200724	-13.5461
	Intact	on0	IF31_200806	-13.5609
	Intact	on0	IF40_200820	-9.88017
	Intact	on0	IF40_200724	-11.1379
	Intact	on0	IF40_200807	-4.13771
	Intact	on0	IF37_200724	-3.72056
	Intact	on0	IF37_200807	-4.65933
	Intact	on0	IF37_200820	-3.91188
	Intact	on0	IF15_200710	-4.10328
	Intact	on0	IF15_200806	-2.10534
	Intact	on0	IF15_200724	-1.67524
	Intact	on0	IF19_200728	-4.39995
	Intact	on0	IF19_200714	-8.4464
	Intact	on0	IF12_200710	-9.44209
	Intact	on0	IF12_200724	-12.1001
	Intact	on0	IF36_200820	-5.822
	Intact	on0	IF36_200807	-10.2399
	Intact	on0	IF3_200626	-15.5439
	Intact	on0	IF3_200724	-3.23357
	Intact	on0	IF3_200710	-8.17487
	Intact	on0	IF38_200807	-13.1864
	Intact	on0	IF28_200724	-12.0255
	Intact	on0	IF9_200702	-6.54734
	Intact	on0	IF9_200717	-7.82981
	Intact	on0	IF21_200728	-8.02671
	Intact	on0	IF21_200714	-13.8628
	Intact	on0	IF21_200811	-6.02626
	Intact	on0	IF24_200730	-11.1572
	Intact	on0	IF23_200717	-1.80754
	Intact	on0	IF23_200813	-6.59517
	Intact	on0	IF23_200730	-5.33664
	Intact	on0	IF33_200820	-7.27738
	Intact	on0	IF33_200724	-8.51464
	Intact	on0	IF20_200714	-8.62018
	Intact	on0	IF20_200728	-6.59091
	Intact	on0	IF34_200724	-9.82821
	Intact	on0	IF29_200724	-12.5189
	Intact	on0	IF11_200717	-4.60962
	Intact	on0	IF11_200702	-7.60412
	Intact	on0	IF11_200730	-4.14028
	Intact	on0	IF35_200807	-4.14361
	Intact	on0	IF35_200820	-6.31443
	Intact	on0	IF35_200724	-15.6021
	Intact	on0	IF39_200807	-7.86387
	Intact	on0	IF30_200820	-8.90745
	Intact	on0	IF30_200724	-8.73828
	Intact	on0	IF14_200724	-9.75542
	Intact	on0	IF14_200710	-11.7248
	Intact	on0	IF14_200806	-10.7132
	Intact	on0	IF22_200714	-9.71947
	Intact	on0	IF22_200728	-3.42064
	Intact	on1	IF10_200702	-4.02104
	Intact	on1	IF10_200717	-7.66455
	Intact	on1	IF7_200730	-7.85342
	Intact	on1	IF7_200717	-4.08784
	Intact	on1	IF7_200702	-6.23508
	Intact	on1	IF32_200820	-6.23423
	Intact	on1	IF32_200807	-3.52486
	Intact	on1	IF32_200724	-8.72548
	Intact	on1	IF27_200819	-6.82304
	Intact	on1	IF27_200804	-6.37025
	Intact	on1	IF27_200720	-5.67367
	Intact	on1	IF8_200717	-6.45026
	Intact	on1	IF8_200702	-9.48257
	Intact	on1	IF17_200724	-5.21722
	Intact	on1	IF17_200710	-8.82316
	Intact	on1	IF17_200806	-3.68528
	Intact	on1	IF26_200730	-3.18917
	Intact	on1	IF26_200813	-10.4993
	Intact	on1	IF26_200717	-16.6234
	Intact	on1	IF25_200813	-7.75165
	Intact	on1	IF25_200730	-3.87818
	Intact	on1	IF6_200730	-7.96706
	Intact	on1	IF6_200717	-7.65431
	Intact	on1	IF5_200626	-16.8618
	Intact	on1	IF5_200724	-3.73158
	Intact	on1	IF1_200626	-4.43168
	Intact	on1	IF1_200710	-7.37658
	Intact	on1	IF18_200714	-5.94637
	Intact	on1	IF18_200728	-2.83468
	Intact	on1	IF2_200724	-12.5424
	Intact	on1	IF2_200626	-10.9315
	Intact	on1	IF2_200710	-4.90955
	Intact	on1	IF16_200806	-7.58291
	Intact	on1	IF16_200724	-3.90768
	Intact	on1	IF16_200710	-8.86105
	Intact	on1	IF13_200806	-4.91523
	Intact	on1	IF13_200724	-10.3228
	Intact	on1	IF13_200710	-10.0719
	Intact	on1	IF4_200710	-2.2719
	Intact	on1	IF4_200626	-12.0901
	Intact	on1	IF4_200724	-3.35972
	Intact	on1	IF31_200820	-2.58939
	Intact	on1	IF31_200724	-12.756
	Intact	on1	IF31_200806	-15.4524
	Intact	on1	IF40_200820	-14.5867
	Intact	on1	IF40_200724	-11.855
	Intact	on1	IF40_200807	-9.67466
	Intact	on1	IF37_200724	-5.78685
	Intact	on1	IF37_200807	-4.34287
	Intact	on1	IF37_200820	-3.23721
	Intact	on1	IF15_200710	-4.95826
	Intact	on1	IF15_200806	-4.99968
	Intact	on1	IF15_200724	-5.92229
	Intact	on1	IF19_200728	-3.63654
	Intact	on1	IF19_200714	-3.33806
	Intact	on1	IF19_200811	-3.34701
	Intact	on1	IF12_200710	-8.73145
	Intact	on1	IF12_200806	-4.70606
	Intact	on1	IF12_200724	-13.1992
	Intact	on1	IF36_200820	-6.41114
	Intact	on1	IF36_200807	-5.01245
	Intact	on1	IF36_200724	-10.4318
	Intact	on1	IF3_200626	-12.6118
	Intact	on1	IF3_200724	-10.2661
	Intact	on1	IF3_200710	-7.45136
	Intact	on1	IF38_200807	-10.3173
	Intact	on1	IF28_200724	-15.2008
	Intact	on1	IF9_200702	-8.15938
	Intact	on1	IF9_200717	-6.87768
	Intact	on1	IF21_200728	-6.19442
	Intact	on1	IF21_200714	-11.6453
	Intact	on1	IF21_200811	-5.89356
	Intact	on1	IF24_200813	-6.33382
	Intact	on1	IF24_200717	2.9885
	Intact	on1	IF24_200730	-9.48021
	Intact	on1	IF23_200813	-7.90965
	Intact	on1	IF23_200730	-3.73575
	Intact	on1	IF33_200820	-6.19165
	Intact	on1	IF33_200807	-6.44057
	Intact	on1	IF33_200724	-10.8766
	Intact	on1	IF20_200714	-8.9838
	Intact	on1	IF20_200728	-5.29379
	Intact	on1	IF34_200724	-7.55093
	Intact	on1	IF29_200724	-9.78297
	Intact	on1	IF11_200717	-4.48858
	Intact	on1	IF11_200702	-6.56505
	Intact	on1	IF11_200730	-5.10885
	Intact	on1	IF35_200807	-4.26293
	Intact	on1	IF35_200820	-7.12564
	Intact	on1	IF35_200724	-12.8249
	Intact	on1	IF39_200807	-7.16046
	Intact	on1	IF39_200820	-3.49885
	Intact	on1	IF39_200724	-11.8824
	Intact	on1	IF30_200820	-6.60648
	Intact	on1	IF30_200724	-11.2706
	Intact	on1	IF30_200806	-0.769186
	Intact	on1	IF14_200724	-10.5991
	Intact	on1	IF14_200710	-10.2243
	Intact	on1	IF22_200714	-7.03562
	Intact	on1	IF22_200728	-5.20708
	Intact	on2	IF10_200702	-5.52224
	Intact	on2	IF10_200717	-4.95676
	Intact	on2	IF7_200730	-5.55155
	Intact	on2	IF7_200702	-5.06592
	Intact	on2	IF32_200820	-2.723
	Intact	on2	IF32_200807	-5.38724
	Intact	on2	IF32_200724	-4.80804
	Intact	on2	IF27_200819	-5.75442
	Intact	on2	IF27_200804	-8.24925
	Intact	on2	IF27_200720	-7.26202
	Intact	on2	IF8_200702	-9.21357
	Intact	on2	IF8_200730	-8.16252
	Intact	on2	IF17_200724	-4.84717
	Intact	on2	IF17_200710	-5.71839
	Intact	on2	IF17_200806	-5.37792
	Intact	on2	IF26_200730	-6.19557
	Intact	on2	IF26_200717	-9.22574
	Intact	on2	IF25_200813	-6.10718
	Intact	on2	IF6_200702	-5.21693
	Intact	on2	IF6_200730	-3.98236
	Intact	on2	IF5_200626	-14.1637
	Intact	on2	IF5_200724	-4.0383
	Intact	on2	IF1_200626	-6.31066
	Intact	on2	IF1_200710	-5.87577
	Intact	on2	IF18_200714	-4.33867
	Intact	on2	IF18_200728	-4.49351
	Intact	on2	IF2_200724	-6.74509
	Intact	on2	IF2_200710	-5.31831
	Intact	on2	IF16_200806	-8.8959
	Intact	on2	IF16_200724	-2.86712
	Intact	on2	IF16_200710	-13.4929
	Intact	on2	IF13_200806	-7.02101
	Intact	on2	IF13_200724	-13.7893
	Intact	on2	IF13_200710	-7.61779
	Intact	on2	IF4_200710	-3.93462
	Intact	on2	IF4_200626	-12.7207
	Intact	on2	IF4_200724	-3.52298
	Intact	on2	IF31_200820	-3.13264
	Intact	on2	IF31_200806	-16.4852
	Intact	on2	IF40_200820	-14.8179
	Intact	on2	IF40_200724	-11.0081
	Intact	on2	IF40_200807	-7.16424
	Intact	on2	IF37_200724	-9.62152
	Intact	on2	IF37_200807	-4.65192
	Intact	on2	IF37_200820	-4.46527
	Intact	on2	IF15_200710	-6.36197
	Intact	on2	IF15_200806	-4.66976
	Intact	on2	IF15_200724	-5.84112
	Intact	on2	IF19_200728	-4.3714
	Intact	on2	IF19_200714	-8.37758
	Intact	on2	IF19_200811	-6.28734
	Intact	on2	IF12_200710	-7.60996
	Intact	on2	IF12_200806	-5.99349
	Intact	on2	IF12_200724	-9.28841
	Intact	on2	IF36_200820	-3.5658
	Intact	on2	IF36_200807	-3.8133
	Intact	on2	IF36_200724	-12.5641
	Intact	on2	IF3_200724	-10.6366
	Intact	on2	IF3_200710	-3.82735
	Intact	on2	IF38_200807	-11.1977
	Intact	on2	IF9_200702	-7.9736
	Intact	on2	IF9_200717	-7.94933
	Intact	on2	IF21_200728	-6.37227
	Intact	on2	IF21_200811	-6.05025
	Intact	on2	IF24_200813	-3.46612
	Intact	on2	IF23_200717	-9.42837
	Intact	on2	IF23_200813	-7.2821
	Intact	on2	IF23_200730	-4.58045
	Intact	on2	IF33_200820	-2.76355
	Intact	on2	IF33_200807	-6.42418
	Intact	on2	IF33_200724	-9.90423
	Intact	on2	IF20_200714	-6.54737
	Intact	on2	IF20_200728	-7.47029
	Intact	on2	IF34_200724	-6.56667
	Intact	on2	IF29_200724	-9.69621
	Intact	on2	IF11_200717	-2.34484
	Intact	on2	IF11_200702	-5.85618
	Intact	on2	IF11_200730	-3.68593
	Intact	on2	IF35_200807	-2.83065
	Intact	on2	IF35_200820	-9.97443
	Intact	on2	IF35_200724	-6.08852
	Intact	on2	IF39_200807	-4.5244
	Intact	on2	IF39_200820	-8.88015
	Intact	on2	IF39_200724	-11.5006
	Intact	on2	IF30_200820	-3.11683
	Intact	on2	IF30_200806	-5.41138
	Intact	on2	IF14_200724	-8.32573
	Intact	on2	IF14_200710	-6.73897
	Intact	on2	IF14_200806	-8.47189
	Intact	on2	IF22_200714	-7.15041
	Intact	on2	IF22_200728	-2.29099
	Sham implanted	on0	CWAF1_200724	-11.7029
	Sham implanted	on0	CWAF1_200626	-12.14
	Sham implanted	on0	CWAF1_200710	-9.05392
	Sham implanted	on0	CWAF18_200811	-4.41722
	Sham implanted	on0	CWAF18_200714	-9.04794
	Sham implanted	on0	CWAF30_200820	-4.17614
	Sham implanted	on0	CWAF30_200806	-8.01337
	Sham implanted	on0	CWAF30_200724	-17.5372
	Sham implanted	on0	CWAF14_200724	-10.3626
	Sham implanted	on0	CWAF14_200710	-8.48016
	Sham implanted	on0	CWAF14_200806	-10.7463
	Sham implanted	on0	CWAF21_200728	-6.51784
	Sham implanted	on0	CWAF21_200714	-8.25291
	Sham implanted	on0	CWAF31_200806	-11.9254
	Sham implanted	on0	CWAF31_200820	-6.98391
	Sham implanted	on0	CWAF3_200626	-7.67881
	Sham implanted	on0	CWAF36_200807	-6.26606
	Sham implanted	on0	CWAF36_200724	-10.6487
	Sham implanted	on0	CWAF36_200820	-5.07427
	Sham implanted	on0	CWAF22_200714	-6.75735
	Sham implanted	on0	CWAF28_200820	-9.96247
	Sham implanted	on0	CWAF28_200724	-9.15803
	Sham implanted	on0	CWAF28_200806	-7.56568
	Sham implanted	on0	CWAF27_200804	-6.08599
	Sham implanted	on0	CWAF27_200819	-7.47882
	Sham implanted	on0	CWAF27_200720	-6.45554
	Sham implanted	on0	CWAF13_200710	-19.8731
	Sham implanted	on0	CWAF13_200806	-7.16102
	Sham implanted	on0	CWAF13_200724	-7.47267
	Sham implanted	on0	CWAF32_200724	-7.21968
	Sham implanted	on0	CWAF32_200807	-5.65744
	Sham implanted	on0	CWAF32_200820	-9.16821
	Sham implanted	on0	CWAF34_200807	-8.34275
	Sham implanted	on0	CWAF34_200724	-10.9463
	Sham implanted	on0	CWAF34_200820	-6.58693
	Sham implanted	on0	CWAF11_200702	-4.76321
	Sham implanted	on0	CWAF10_200702	-2.4933
	Sham implanted	on0	CWAF38_200807	-10.6764
	Sham implanted	on0	CWAF38_200820	-9.31714
	Sham implanted	on0	CWAF38_200724	-16.8229
	Sham implanted	on0	CWAF5_200710	-2.70178
	Sham implanted	on0	CWAF5_200626	-6.70633
	Sham implanted	on0	CWAF2_200626	-12.4011
	Sham implanted	on0	CWAF33_200820	-3.15039
	Sham implanted	on0	CWAF33_200724	-7.0858
	Sham implanted	on0	CWAF6_200730	-1.44333
	Sham implanted	on0	CWAF25_200717	-8.38302
	Sham implanted	on0	CWAF23_200717	-7.7695
	Sham implanted	on0	CWAF23_200813	-3.40512
	Sham implanted	on0	CWAF39_200807	-4.26638
	Sham implanted	on0	CWAF39_200724	-2.55792
	Sham implanted	on0	CWAF19_200728	-7.24094
	Sham implanted	on0	CWAF19_200714	-12.4879
	Sham implanted	on0	CWAF19_200811	-7.90091
	Sham implanted	on0	CWAF7_200702	-4.03238
	Sham implanted	on0	CWAF12_200710	-6.92245
	Sham implanted	on0	CWAF12_200806	-4.62413
	Sham implanted	on0	CWAF26_200717	-9.50594
	Sham implanted	on0	CWAF26_200813	-7.41987
	Sham implanted	on0	CWAF26_200730	-7.94336
	Sham implanted	on0	CWAF40_200807	-7.36816
	Sham implanted	on0	CWAF15_200806	-10.8721
	Sham implanted	on0	CWAF15_200710	-15.3355
	Sham implanted	on0	CWAF15_200724	-8.99331
	Sham implanted	on0	CWAF8_200702	-16.7696
	Sham implanted	on0	CWAF8_200717	-6.89246
	Sham implanted	on0	CWAF16_200710	-11.3049
	Sham implanted	on0	CWAF24_200730	-8.90823
	Sham implanted	on0	CWAF24_200813	-10.6368
	Sham implanted	on1	CWAF1_200724	-0.476436
	Sham implanted	on1	CWAF1_200626	-11.4457
	Sham implanted	on1	CWAF1_200710	-13.2182
	Sham implanted	on1	CWAF18_200811	-3.15241
	Sham implanted	on1	CWAF18_200714	-9.79377
	Sham implanted	on1	CWAF30_200820	-4.60981
	Sham implanted	on1	CWAF30_200806	-9.99943
	Sham implanted	on1	CWAF30_200724	-15.0096
	Sham implanted	on1	CWAF14_200724	-5.38295
	Sham implanted	on1	CWAF14_200710	-10.7073
	Sham implanted	on1	CWAF21_200728	-9.57964
	Sham implanted	on1	CWAF21_200714	-6.98554
	Sham implanted	on1	CWAF31_200806	-9.12262
	Sham implanted	on1	CWAF31_200820	-5.54
	Sham implanted	on1	CWAF3_200626	-8.1445
	Sham implanted	on1	CWAF20_200714	-6.61495
	Sham implanted	on1	CWAF36_200807	-3.99029
	Sham implanted	on1	CWAF36_200724	-9.24082
	Sham implanted	on1	CWAF36_200820	-4.34945
	Sham implanted	on1	CWAF22_200714	-6.68167
	Sham implanted	on1	CWAF28_200820	-7.40956
	Sham implanted	on1	CWAF28_200724	-10.6923
	Sham implanted	on1	CWAF28_200806	-9.88062
	Sham implanted	on1	CWAF27_200804	-5.74163
	Sham implanted	on1	CWAF27_200819	-7.64033
	Sham implanted	on1	CWAF27_200720	-3.62427
	Sham implanted	on1	CWAF13_200710	-21.4476
	Sham implanted	on1	CWAF13_200724	-9.24139
	Sham implanted	on1	CWAF32_200724	-10.3899
	Sham implanted	on1	CWAF32_200820	-7.24672
	Sham implanted	on1	CWAF34_200807	-8.86501
	Sham implanted	on1	CWAF34_200820	-10.2276
	Sham implanted	on1	CWAF35_200820	-3.29627
	Sham implanted	on1	CWAF35_200807	-9.87375
	Sham implanted	on1	CWAF35_200724	-10.6615
	Sham implanted	on1	CWAF11_200702	-5.6412
	Sham implanted	on1	CWAF29_200724	-9.93547
	Sham implanted	on1	CWAF29_200806	-13.1866
	Sham implanted	on1	CWAF10_200702	-0.61511
	Sham implanted	on1	CWAF38_200820	-7.90108
	Sham implanted	on1	CWAF5_200710	-3.27524
	Sham implanted	on1	CWAF5_200626	-6.46772
	Sham implanted	on1	CWAF2_200626	-10.6933
	Sham implanted	on1	CWAF33_200807	-9.22937
	Sham implanted	on1	CWAF33_200820	-3.31916
	Sham implanted	on1	CWAF33_200724	-5.70984
	Sham implanted	on1	CWAF6_200702	-0.720267
	Sham implanted	on1	CWAF6_200730	-2.19986
	Sham implanted	on1	CWAF9_200730	-2.56818
	Sham implanted	on1	CWAF25_200717	-7.03505
	Sham implanted	on1	CWAF23_200717	-6.22244
	Sham implanted	on1	CWAF23_200730	-9.27697
	Sham implanted	on1	CWAF39_200724	-6.9596
	Sham implanted	on1	CWAF19_200728	-7.71185
	Sham implanted	on1	CWAF19_200714	-10.0301
	Sham implanted	on1	CWAF19_200811	-4.21165
	Sham implanted	on1	CWAF7_200702	-4.68432
	Sham implanted	on1	CWAF12_200724	-4.40636
	Sham implanted	on1	CWAF12_200710	-4.28919
	Sham implanted	on1	CWAF26_200717	-8.1088
	Sham implanted	on1	CWAF26_200730	-4.08374
	Sham implanted	on1	CWAF40_200807	-8.94374
	Sham implanted	on1	CWAF15_200710	-5.99752
	Sham implanted	on1	CWAF15_200724	-8.38707
	Sham implanted	on1	CWAF8_200702	-15.5111
	Sham implanted	on1	CWAF8_200730	-10.7425
	Sham implanted	on1	CWAF8_200717	-3.74833
	Sham implanted	on1	CWAF24_200730	-8.86177
	Sham implanted	on1	CWAF24_200717	-6.44054
	Sham implanted	on1	CWAF24_200813	-7.2157
	Sham implanted	on2	CWAF1_200626	-10.3234
	Sham implanted	on2	CWAF1_200710	-9.21179
	Sham implanted	on2	CWAF18_200714	-11.9307
	Sham implanted	on2	CWAF18_200728	-6.91233
	Sham implanted	on2	CWAF30_200820	-4.50208
	Sham implanted	on2	CWAF30_200806	-10.0148
	Sham implanted	on2	CWAF30_200724	-14.7824
	Sham implanted	on2	CWAF14_200724	-5.02272
	Sham implanted	on2	CWAF14_200710	-10.2474
	Sham implanted	on2	CWAF21_200728	-6.71844
	Sham implanted	on2	CWAF21_200714	-7.17004
	Sham implanted	on2	CWAF31_200806	-10.4169
	Sham implanted	on2	CWAF31_200724	-9.93467
	Sham implanted	on2	CWAF3_200626	-3.99277
	Sham implanted	on2	CWAF20_200714	-11.5855
	Sham implanted	on2	CWAF36_200807	-3.59782
	Sham implanted	on2	CWAF36_200724	-8.16562
	Sham implanted	on2	CWAF36_200820	-4.09019
	Sham implanted	on2	CWAF28_200820	-4.98178
	Sham implanted	on2	CWAF28_200724	-8.70631
	Sham implanted	on2	CWAF28_200806	-6.82036
	Sham implanted	on2	CWAF27_200804	-4.60349
	Sham implanted	on2	CWAF27_200819	-11.6853
	Sham implanted	on2	CWAF13_200710	-4.51473
	Sham implanted	on2	CWAF13_200724	-6.57444
	Sham implanted	on2	CWAF32_200724	-6.1374
	Sham implanted	on2	CWAF32_200807	-6.87339
	Sham implanted	on2	CWAF32_200820	-12.2017
	Sham implanted	on2	CWAF34_200807	-8.41958
	Sham implanted	on2	CWAF34_200724	-10.8985
	Sham implanted	on2	CWAF34_200820	-7.32081
	Sham implanted	on2	CWAF35_200820	-7.38397
	Sham implanted	on2	CWAF35_200807	-9.93992
	Sham implanted	on2	CWAF35_200724	-9.64632
	Sham implanted	on2	CWAF11_200702	-6.96633
	Sham implanted	on2	CWAF29_200806	-13.0545
	Sham implanted	on2	CWAF10_200702	-0.809596
	Sham implanted	on2	CWAF38_200820	-8.03958
	Sham implanted	on2	CWAF5_200710	-3.49917
	Sham implanted	on2	CWAF5_200626	-1.30251
	Sham implanted	on2	CWAF2_200626	-6.62486
	Sham implanted	on2	CWAF33_200820	-3.52799
	Sham implanted	on2	CWAF33_200724	-4.978
	Sham implanted	on2	CWAF6_200702	-0.294592
	Sham implanted	on2	CWAF6_200730	-1.74202
	Sham implanted	on2	CWAF6_200717	2.54227
	Sham implanted	on2	CWAF9_200730	-0.360686
	Sham implanted	on2	CWAF25_200717	-4.70619
	Sham implanted	on2	CWAF23_200717	-6.38667
	Sham implanted	on2	CWAF23_200813	-5.87854
	Sham implanted	on2	CWAF23_200730	-7.26717
	Sham implanted	on2	CWAF39_200807	-6.50775
	Sham implanted	on2	CWAF39_200724	-5.72
	Sham implanted	on2	CWAF19_200728	-10.3182
	Sham implanted	on2	CWAF19_200714	-10.5481
	Sham implanted	on2	CWAF7_200702	-4.0551
	Sham implanted	on2	CWAF12_200724	-5.28471
	Sham implanted	on2	CWAF12_200710	-6.76998
	Sham implanted	on2	CWAF26_200717	-6.14548
	Sham implanted	on2	CWAF26_200730	-5.65192
	Sham implanted	on2	CWAF40_200807	-6.86174
	Sham implanted	on2	CWAF15_200806	-10.7864
	Sham implanted	on2	CWAF15_200710	-6.70566
	Sham implanted	on2	CWAF8_200702	-11.3772
	Sham implanted	on2	CWAF8_200730	-6.52314
	Sham implanted	on2	CWAF8_200717	-5.6843
	Sham implanted	on2	CWAF16_200710	-8.16689
	Sham implanted	on2	CWAF24_200730	-8.43485
	Sham implanted	on2	CWAF24_200813	-7.70475
	Implanted	on0	EF6_200702	-4.89075
	Implanted	on0	EF6_200730	-5.02019
	Implanted	on0	EF17_200710	-12.5834
	Implanted	on0	EF35_200724	-10.0419
	Implanted	on0	EF35_200820	-5.31184
	Implanted	on0	EF25_200813	-13.4073
	Implanted	on0	EF25_200730	-6.95276
	Implanted	on0	EF1_200724	-6.34023
	Implanted	on0	EF1_200626	-12.4759
	Implanted	on0	EF9_200730	-8.78825
	Implanted	on0	EF9_200717	-10.7552
	Implanted	on0	EF7_200702	-5.55666
	Implanted	on0	EF7_200730	-4.84351
	Implanted	on0	EF7_200717	-8.86042
	Implanted	on0	EF14_200806	-5.86257
	Implanted	on0	EF14_200724	-6.09954
	Implanted	on0	EF14_200710	-4.6007
	Implanted	on0	EF33_200820	-4.0685
	Implanted	on0	EF33_200807	-3.7743
	Implanted	on0	EF33_200724	-10.4535
	Implanted	on0	EF8_200717	-8.57479
	Implanted	on0	EF8_200702	-8.96478
	Implanted	on0	EF8_200730	-7.16759
	Implanted	on0	EF5_200626	-5.16201
	Implanted	on0	EF20_200714	-13.7069
	Implanted	on0	EF24_200717	-8.5985
	Implanted	on0	EF24_200813	-9.75937
	Implanted	on0	EF24_200730	-5.45303
	Implanted	on0	EF32_200820	-4.86792
	Implanted	on0	EF32_200724	-12.6727
	Implanted	on0	EF32_200807	-6.3944
	Implanted	on0	EF37_200807	-5.22357
	Implanted	on0	EF37_200820	-6.91219
	Implanted	on0	EF37_200724	-10.1704
	Implanted	on0	EF10_200730	-5.24816
	Implanted	on0	EF10_200702	-11.7203
	Implanted	on0	EF10_200717	-6.62276
	Implanted	on0	EF19_200714	-9.33785
	Implanted	on0	EF36_200724	-8.56634
	Implanted	on0	EF36_200807	-6.20775
	Implanted	on0	EF36_200820	-8.04256
	Implanted	on0	EF23_200717	-8.90639
	Implanted	on0	EF23_200813	-8.63811
	Implanted	on0	EF23_200730	-8.93009
	Implanted	on0	EF34_200820	-6.80148
	Implanted	on0	EF34_200724	-11.0395
	Implanted	on0	EF34_200807	-10.2457
	Implanted	on0	EF21_200714	-7.28844
	Implanted	on0	EF16_200724	-8.82824
	Implanted	on0	EF16_200710	-9.23941
	Implanted	on0	EF16_200806	-10.802
	Implanted	on0	EF15_200710	-7.60746
	Implanted	on0	EF15_200724	-5.5849
	Implanted	on0	EF27_200804	-4.15919
	Implanted	on0	EF27_200720	-11.061
	Implanted	on0	EF38_200820	-9.25845
	Implanted	on0	EF38_200724	5.10967
	Implanted	on0	EF38_200807	-14.2746
	Implanted	on0	EF26_200730	-8.2495
	Implanted	on0	EF26_200717	-8.00074
	Implanted	on0	EF12_200724	-5.00203
	Implanted	on0	EF2_200710	-9.50596
	Implanted	on0	EF2_200724	-4.66798
	Implanted	on0	EF2_200626	-12.0225
	Implanted	on0	EF30_200806	-7.7675
	Implanted	on0	EF30_200724	-1.2491
	Implanted	on0	EF28_200806	-9.52033
	Implanted	on0	EF28_200724	-12.7812
	Implanted	on0	EF3_200626	-8.0401
	Implanted	on1	EF6_200730	-2.40044
	Implanted	on1	EF6_200717	-0.430339
	Implanted	on1	EF17_200806	-2.73635
	Implanted	on1	EF17_200724	-3.15748
	Implanted	on1	EF17_200710	-7.21998
	Implanted	on1	EF35_200724	-6.24442
	Implanted	on1	EF35_200807	-5.75808
	Implanted	on1	EF35_200820	-5.55491
	Implanted	on1	EF25_200813	-12.7202
	Implanted	on1	EF25_200730	-7.56244
	Implanted	on1	EF25_200717	-10.7324
	Implanted	on1	EF1_200724	-8.10345
	Implanted	on1	EF1_200710	-6.03386
	Implanted	on1	EF1_200626	-8.65376
	Implanted	on1	EF9_200730	-6.46256
	Implanted	on1	EF9_200717	-9.11513
	Implanted	on1	EF7_200702	-6.1534
	Implanted	on1	EF7_200730	-3.53477
	Implanted	on1	EF7_200717	-9.31731
	Implanted	on1	EF14_200806	-5.29812
	Implanted	on1	EF14_200724	-4.60439
	Implanted	on1	EF33_200820	-2.92687
	Implanted	on1	EF33_200807	-3.08425
	Implanted	on1	EF33_200724	-7.92823
	Implanted	on1	EF8_200717	-10.2871
	Implanted	on1	EF8_200702	-5.1103
	Implanted	on1	EF8_200730	-7.45592
	Implanted	on1	EF5_200626	-4.80808
	Implanted	on1	EF20_200714	-8.46357
	Implanted	on1	EF24_200717	-9.90565
	Implanted	on1	EF24_200813	-6.94274
	Implanted	on1	EF24_200730	-5.32546
	Implanted	on1	EF32_200820	-4.14323
	Implanted	on1	EF32_200724	-11.5836
	Implanted	on1	EF32_200807	-7.29785
	Implanted	on1	EF37_200807	-5.59904
	Implanted	on1	EF37_200820	-9.48432
	Implanted	on1	EF10_200730	-8.75108
	Implanted	on1	EF10_200717	-8.97784
	Implanted	on1	EF40_200724	-8.00255
	Implanted	on1	EF19_200728	-11.1124
	Implanted	on1	EF19_200714	-8.87718
	Implanted	on1	EF36_200724	-1.6012
	Implanted	on1	EF36_200807	-4.34309
	Implanted	on1	EF36_200820	-6.03128
	Implanted	on1	EF23_200717	-8.02502
	Implanted	on1	EF23_200813	-11.7943
	Implanted	on1	EF34_200820	-9.22198
	Implanted	on1	EF34_200724	-9.56623
	Implanted	on1	EF21_200714	-4.50378
	Implanted	on1	EF16_200724	-5.89538
	Implanted	on1	EF16_200710	-6.3891
	Implanted	on1	EF16_200806	-6.91328
	Implanted	on1	EF15_200710	-5.96069
	Implanted	on1	EF15_200724	-7.08358
	Implanted	on1	EF27_200804	-4.79693
	Implanted	on1	EF27_200720	-10.3805
	Implanted	on1	EF38_200820	-10.6762
	Implanted	on1	EF38_200807	-9.30576
	Implanted	on1	EF26_200730	-7.50859
	Implanted	on1	EF26_200717	-6.29413
	Implanted	on1	EF2_200710	-7.05471
	Implanted	on1	EF2_200724	-5.88081
	Implanted	on1	EF2_200626	-15.6626
	Implanted	on1	EF30_200806	-5.54033
	Implanted	on1	EF30_200724	-9.39007
	Implanted	on1	EF28_200820	-8.36409
	Implanted	on1	EF28_200806	-4.97021
	Implanted	on1	EF28_200724	-10.3713
	Implanted	on1	EF3_200626	-8.36167
	Implanted	on2	EF6_200730	-3.41091
	Implanted	on2	EF6_200717	-4.48893
	Implanted	on2	EF17_200806	-1.58707
	Implanted	on2	EF17_200724	-2.87676
	Implanted	on2	EF17_200710	-9.58745
	Implanted	on2	EF35_200820	-4.84054
	Implanted	on2	EF25_200813	-7.38465
	Implanted	on2	EF25_200730	-6.4782
	Implanted	on2	EF25_200717	-10.1653
	Implanted	on2	EF1_200724	-8.54188
	Implanted	on2	EF1_200710	-5.32173
	Implanted	on2	EF1_200626	-10.053
	Implanted	on2	EF9_200730	-5.71033
	Implanted	on2	EF9_200717	-6.83036
	Implanted	on2	EF9_200702	-5.91352
	Implanted	on2	EF7_200702	-3.36163
	Implanted	on2	EF7_200730	-4.64081
	Implanted	on2	EF7_200717	-7.12577
	Implanted	on2	EF14_200806	-5.31557
	Implanted	on2	EF14_200724	-4.3386
	Implanted	on2	EF14_200710	-3.18055
	Implanted	on2	EF33_200820	-2.57367
	Implanted	on2	EF33_200807	-3.28239
	Implanted	on2	EF33_200724	-4.68847
	Implanted	on2	EF8_200717	-8.39278
	Implanted	on2	EF8_200730	-5.46445
	Implanted	on2	EF5_200626	-3.87013
	Implanted	on2	EF20_200728	-7.60481
	Implanted	on2	EF20_200714	-9.72026
	Implanted	on2	EF24_200717	-5.84874
	Implanted	on2	EF24_200813	-10.435
	Implanted	on2	EF24_200730	-5.0949
	Implanted	on2	EF32_200820	-3.51404
	Implanted	on2	EF32_200724	-7.35494
	Implanted	on2	EF32_200807	-5.05431
	Implanted	on2	EF37_200820	-8.24197
	Implanted	on2	EF37_200724	-11.5234
	Implanted	on2	EF10_200730	-10.7182
	Implanted	on2	EF10_200702	-6.55114
	Implanted	on2	EF10_200717	-5.92948
	Implanted	on2	EF40_200724	-5.92324
	Implanted	on2	EF19_200728	-8.31036
	Implanted	on2	EF19_200714	-9.56137
	Implanted	on2	EF36_200724	-4.67705
	Implanted	on2	EF36_200807	-3.30674
	Implanted	on2	EF36_200820	-5.42763
	Implanted	on2	EF23_200717	-7.39166
	Implanted	on2	EF23_200813	-7.18094
	Implanted	on2	EF23_200730	-7.92747
	Implanted	on2	EF34_200820	-5.84075
	Implanted	on2	EF34_200724	-9.27632
	Implanted	on2	EF34_200807	-7.03019
	Implanted	on2	EF21_200714	-5.31988
	Implanted	on2	EF16_200724	-10.8932
	Implanted	on2	EF16_200710	-6.74617
	Implanted	on2	EF16_200806	-7.47807
	Implanted	on2	EF15_200710	-7.40015
	Implanted	on2	EF15_200724	-5.96434
	Implanted	on2	EF27_200804	-5.74455
	Implanted	on2	EF38_200820	-10.9568
	Implanted	on2	EF38_200724	-7.62335
	Implanted	on2	EF38_200807	-3.41759
	Implanted	on2	EF26_200717	-3.11424
	Implanted	on2	EF12_200710	-6.6674
	Implanted	on2	EF12_200724	-4.85734
	Implanted	on2	EF2_200710	-9.37704
	Implanted	on2	EF2_200724	-6.3889
	Implanted	on2	EF2_200626	-8.31348
	Implanted	on2	EF30_200806	-6.40006
	Implanted	on2	EF30_200724	-10.2445
	Implanted	on2	EF28_200820	-7.02734
	Implanted	on2	EF28_200806	-3.93382
	Implanted	on2	EF28_200724	-8.2258
	Implanted	on2	EF3_200626	-6.42413

## Sheet: Figure 3g
Figure 3g
		Mean fluorescence - ROI day / day 1 (%)
		Intact flies					Amputated flies
	Days	Fly 1	Fly 2	Fly 3	Fly 4	Fly 5	Fly 1	Fly 2	Fly 3	Fly 4	Fly 5
	1	100	100	100	100	100	100	100	100	100	100
	2	117.549	101.4	97.0721	77.0761	79.0177	79.9208	107.624	112.906	52.4127	nan
	3	nan	86.7764	70.4051	93.9563	88.3399	75.7936	81.9097	69.816	47.9531	nan
	4	97.8591	88.405	80.6137	124.925	81.9518	50.7289	60.4028	52.2085	49.6563	63.7878
	5	82.051	75.7317	93.4006	125.714	71.6054	50.4061	52.472	44.8348	37.7883	54.6281
	6	79.6491	74.2062	62.9637	111.6	63.6542	44.035	nan	29.2283	45.1372	49.7241
	7	75.1834	67.7849	67.1255	117.448	61.0269	31.7491	40.4607	24.0845	21.5259	42.5272
	8	71.8207	95.5009	56.2075	nan	64.9324	30.5681	56.892	18.6974	22.6129	45.7514
	9	81.7282	71.0068	nan	100.967	70.2335	32.17	38.7407	15.8195	22.0374	38.9831
	10	67.7768	65.1359	71.635	104.445	65.0089	28.5133	36.9541	21.6648	17.862	30.2223
	11	70.7147	68.1278	71.3737	93.5989	59.5794	27.7378	37.8314	16.4889	16.9078	31.7616
	12	82.9237	86.2401	59.873	79.8003	62.0128	32.1345	38.9056	17.2119	18.5051	nan
	13	74.2937	88.3838	68.5242	69.4463	72.9273	31.3034	38.1932	14.1819	18.3792	20.353
	14	73.3098	72.7878	63.5183	63.7589	55.3607	34.4624	35.3712	15.6119	13.5037	27.5058
	15	72.0725	69.3189	64.7964	61.0749	71.8749	35.2427	30.121	14.4199	14.7351	21.7036

## Sheet: Figure 3h
Figure 3h
		Mean fluorescence - ROI day / day 1 (%)
		Intact flies					Amputated flies
	Days	Fly 1	Fly 2	Fly 3	Fly 4	Fly 5	Fly 1	Fly 2	Fly 3	Fly 4	Fly 5
	1	100	100	100	100	100	100	100	100	100	100
	2	114.958	91.5783	91.1212	76.2443	99.1654	76.6925	57.2002	116.133	58.5704	nan
	3	nan	78.8335	53.4505	92.674	87.675	101.946	70.6777	75.7981	59.11	nan
	4	119.189	94.9517	56.3808	103.83	84.8372	56.3695	80.7891	55.9482	46.6719	93.9893
	5	118.131	76.8867	79.7308	108.473	73.7133	45.8415	55.9429	37.3802	35.6409	67.6607
	6	119.354	70.4788	59.3964	90.8561	91.4773	38.1077	nan	35.6772	45.258	55.0553
	7	128.151	62.601	57.8648	94.0629	71.8979	29.0174	35.2162	25.8072	21.3483	50.2529
	8	102.653	75.5232	57.2632	nan	60.7322	30.349	42.3139	23.5854	24.3298	43.4834
	9	104.617	53.9704	nan	117.046	96.1166	30.0652	29.8529	22.7431	20.3955	38.9184
	10	88.6927	58.1241	68.4381	118.93	71.673	25.0507	25.6487	23.5305	16.7822	35.1464
	11	99.9908	59.6138	85.3257	102.925	81.0651	24.8012	25.5907	24.3484	15.8874	30.3503
	12	104.18	68.1892	67.0594	66.5363	82.222	32.192	25.7022	19.2028	13.8554	nan
	13	95.4293	60.5163	106.151	71.2884	88.0599	28.8677	26.2149	18.2934	18.1722	28.2271
	14	92.9002	75.7084	88.206	53.3537	83.1193	36.9071	27.9536	12.4702	11.1574	30.3066
	15	91.5345	72.264	77.2792	59.1795	86.0568	33.246	24.066	13.6056	15.8635	31.7492

## Sheet: Figure 4g
Figure 4g
		Maximum normalized fluorescence (a.u.)
		Sucrose			Low caffeine			High caffeine
	Time relative to start of feeding	Fly 1	Fly 2	Fly 3	Fly 1	Fly 2	Fly 3	Fly 1	Fly 2	Fly 3
	< 21 min before	1	1	1	1	1	1	1	1	1
	During	0.763784	0.664888	0.315415	1.08836	0.797303	1.03817	0.608544	1.39786	0.394347
	< 9 min after	0.654279	0.320403	0.447756	1.12159	0.912341	0.982347	0.874956	1.17768	0.454746
	< 19 min after	0.727423	0.189683	0.415458	1.07882	0.895458	0.952046	0.717284	1.75275	0.485047
	< 29 min after	0.913805	0.101698	0.395275	1.16059	1.04536	0.961428	1.37613	3.08431	0.825969
	< 38 min after	0.929698	0.081603	0.254533	1.18375	1.14836	0.975579	7.8352	7.55097	9.16172

## Sheet: Supplementary figure 10a
Supplementary Figure 10a
		Number of male flies alive
	Days	Intact flies	Implanted flies
	0	15	15
	1	15	11
	2	15	10
	3	15	10
	4	15	10
	5	15	10
	6	15	10
	7	15	10
	8	15	10
	9	15	10
	10	15	10
	11	15	10
	12	15	10
	13	15	10
	14	15	10
	15	15	10
	16	15	10
	17	15	10
	18	15	10
	19	15	10
	20	15	10

## Sheet: Supplementary figure 11c-i
Supplementary Figure 11c-i
	Fly group	Stimulation	Experiment	Backward walking response slope [mm/s^2]	Backward walking distance traveled [mm]	Maximum negative translational velocity [mm/s]
	Intact	on0	IF10_200702	-21.7121	-6.63382	-5.24714
	Intact	on0	IF7_200702	-25.4445	-10.8013	-8.29798
	Intact	on0	IF32_200724	-3.38829	-18.1688	-9.56409
	Intact	on0	IF27_200720	-8.27377	-4.28607	-4.28062
	Intact	on0	IF8_200702	-54.1979	-4.39851	-9.4345
	Intact	on0	IF17_200710	-55.1441	-3.37327	-11.5789
	Intact	on0	IF26_200717	-112.673	-16.4103	-24.6357
	Intact	on0	IF25_200717	-27.0828	-0.105177	-1.85234
	Intact	on0	IF6_200702	-25.0379	-0.145386	-2.71048
	Intact	on0	IF5_200626	-69.7028	-19.2146	-13.7547
	Intact	on0	IF1_200626	-5.47282	-11.1401	-5.65921
	Intact	on0	IF18_200714	-34.5118	-7.27521	-8.26381
	Intact	on0	IF2_200626	-69.3827	-10.6975	-10.0898
	Intact	on0	IF16_200710	-45.2333	-17.8468	-10.9943
	Intact	on0	IF13_200710	-16.4283	-12.825	-9.98095
	Intact	on0	IF4_200626	-21.0999	-2.45912	-8.88859
	Intact	on0	IF31_200724	-37.2906	-26.6449	-13.5461
	Intact	on0	IF40_200724	-23.8182	-23.8607	-11.1379
	Intact	on0	IF37_200724	-3.74655	-5.22146	-3.72056
	Intact	on0	IF15_200710	-1.83747	-5.09013	-4.10328
	Intact	on0	IF19_200714	-37.9321	-10.3943	-8.4464
	Intact	on0	IF12_200710	-25.813	-18.149	-9.44209
	Intact	on0	IF3_200626	-129.198	-18.9871	-15.5439
	Intact	on0	IF28_200724	-67.9582	-2.39233	-12.0255
	Intact	on0	IF9_200702	-29.4736	-14.9885	-6.54734
	Intact	on0	IF21_200714	-58.2317	-9.69499	-13.8628
	Intact	on0	IF23_200717	-15.5238	-0.0943382	-1.80754
	Intact	on0	IF33_200724	-18.11	-2.43328	-8.51464
	Intact	on0	IF20_200714	-57.5467	-8.34066	-8.62018
	Intact	on0	IF34_200724	-33.551	-9.32005	-9.82821
	Intact	on0	IF29_200724	-15.8742	-20.866	-12.5189
	Intact	on0	IF11_200702	-30.4332	-8.51201	-7.60412
	Intact	on0	IF35_200724	-67.0795	-23.8464	-15.6021
	Intact	on0	IF30_200724	-16.619	-7.81411	-8.73828
	Intact	on0	IF14_200710	-75.3825	-5.31477	-11.7248
	Intact	on0	IF22_200714	-63.2633	-1.73542	-9.71947
	Intact	on1	IF10_200702	-12.044	-2.12294	-4.02104
	Intact	on1	IF7_200702	-11.3008	-8.57797	-6.23508
	Intact	on1	IF32_200724	-25.7258	-2.56102	-8.72548
	Intact	on1	IF27_200720	-9.57841	-6.22837	-5.67367
	Intact	on1	IF8_200702	-81.3144	-14.9065	-9.48257
	Intact	on1	IF17_200710	-60.461	-11.3933	-8.82316
	Intact	on1	IF26_200717	-81.6222	-27.1514	-16.6234
	Intact	on1	IF5_200626	-100.316	-8.47851	-16.8618
	Intact	on1	IF1_200626	-8.28272	-6.2835	-4.43168
	Intact	on1	IF18_200714	-24.2382	-9.94281	-5.94637
	Intact	on1	IF2_200626	-65.4408	-5.02151	-10.9315
	Intact	on1	IF16_200710	-43.295	-18.416	-8.86105
	Intact	on1	IF13_200710	-29.6659	-10.2313	-10.0719
	Intact	on1	IF4_200626	-50.3188	-17.1649	-12.0901
	Intact	on1	IF31_200724	-54.8463	-20.5194	-12.756
	Intact	on1	IF40_200724	-70.6205	-15.7315	-11.855
	Intact	on1	IF37_200724	-7.36332	-6.04356	-5.78685
	Intact	on1	IF15_200710	-1.37705	-4.58289	-4.95826
	Intact	on1	IF19_200714	-2.6348	-5.08532	-3.33806
	Intact	on1	IF12_200710	-9.50376	-13.837	-8.73145
	Intact	on1	IF36_200724	-12.6381	-20.0324	-10.4318
	Intact	on1	IF3_200626	-95.2217	-8.76542	-12.6118
	Intact	on1	IF28_200724	-68.9987	-17.5226	-15.2008
	Intact	on1	IF9_200702	-25.9981	-3.34754	-8.15938
	Intact	on1	IF21_200714	-58.3322	-3.69405	-11.6453
	Intact	on1	IF24_200717	-62.544	0	2.9885
	Intact	on1	IF33_200724	-49.1756	-2.66481	-10.8766
	Intact	on1	IF20_200714	-13.9839	-11.5593	-8.9838
	Intact	on1	IF34_200724	-39.1912	-10.9843	-7.55093
	Intact	on1	IF29_200724	-19.695	-25.2929	-9.78297
	Intact	on1	IF11_200702	-7.5634	-4.42908	-6.56505
	Intact	on1	IF35_200724	-39.2211	-21.9668	-12.8249
	Intact	on1	IF39_200724	-15.7019	-24.6719	-11.8824
	Intact	on1	IF30_200724	-35.3785	-19.4811	-11.2706
	Intact	on1	IF14_200710	-73.3399	-17.9319	-10.2243
	Intact	on1	IF22_200714	-8.13891	-8.53166	-7.03562
	Intact	on2	IF10_200702	-23.301	-1.15183	-5.52224
	Intact	on2	IF7_200702	-15.5105	-1.42512	-5.06592
	Intact	on2	IF32_200724	-19.3848	-1.44012	-4.80804
	Intact	on2	IF27_200720	-9.63715	-5.06306	-7.26202
	Intact	on2	IF8_200702	-39.9346	-8.9668	-9.21357
	Intact	on2	IF17_200710	-21.3287	-7.00071	-5.71839
	Intact	on2	IF26_200717	-5.8035	-17.2024	-9.22574
	Intact	on2	IF6_200702	-14.6557	-1.17369	-5.21693
	Intact	on2	IF5_200626	-69.1982	-15.2231	-14.1637
	Intact	on2	IF1_200626	-18.1763	-3.97985	-6.31066
	Intact	on2	IF18_200714	-21.3876	-6.69006	-4.33867
	Intact	on2	IF16_200710	-7.43723	-15.9661	-13.4929
	Intact	on2	IF13_200710	-21.7842	-7.00143	-7.61779
	Intact	on2	IF4_200626	-44.8625	-6.69183	-12.7207
	Intact	on2	IF40_200724	-50.667	-11.9867	-11.0081
	Intact	on2	IF37_200724	-5.96182	-7.04664	-9.62152
	Intact	on2	IF15_200710	-12.3698	-8.49463	-6.36197
	Intact	on2	IF19_200714	-28.0566	-8.10189	-8.37758
	Intact	on2	IF12_200710	-40.5248	-11.3547	-7.60996
	Intact	on2	IF36_200724	-54.3115	-11.9725	-12.5641
	Intact	on2	IF9_200702	-33.8332	-13.1709	-7.9736
	Intact	on2	IF23_200717	-47.6983	-9.21342	-9.42837
	Intact	on2	IF33_200724	-35.1588	-3.0471	-9.90423
	Intact	on2	IF20_200714	-49.0878	-1.10646	-6.54737
	Intact	on2	IF34_200724	-19.9153	-7.75922	-6.56667
	Intact	on2	IF29_200724	-32.0647	-18.2588	-9.69621
	Intact	on2	IF11_200702	-23.9919	-0.985215	-5.85618
	Intact	on2	IF35_200724	-27.4795	-3.68059	-6.08852
	Intact	on2	IF39_200724	-83.3293	-2.75374	-11.5006
	Intact	on2	IF14_200710	-26.9634	-1.64055	-6.73897
	Intact	on2	IF22_200714	-8.67597	-7.6591	-7.15041
	Sham implanted	on0	CWAF1_200626	-57.8513	-15.8288	-12.14
	Sham implanted	on0	CWAF18_200714	-40.7904	-7.75355	-9.04794
	Sham implanted	on0	CWAF30_200724	-80.6755	-5.14196	-17.5372
	Sham implanted	on0	CWAF14_200710	-32.652	-1.16737	-8.48016
	Sham implanted	on0	CWAF21_200714	-23.3551	-11.0928	-8.25291
	Sham implanted	on0	CWAF3_200626	-18.7703	-3.26868	-7.67881
	Sham implanted	on0	CWAF36_200724	-46.3989	-19.3395	-10.6487
	Sham implanted	on0	CWAF22_200714	-25.3149	-10.3293	-6.75735
	Sham implanted	on0	CWAF28_200724	-52.842	-7.4572	-9.15803
	Sham implanted	on0	CWAF27_200720	-10.913	-3.41277	-6.45554
	Sham implanted	on0	CWAF13_200710	-64.6372	-4.36761	-19.8731
	Sham implanted	on0	CWAF32_200724	-54.1342	-15.4855	-7.21968
	Sham implanted	on0	CWAF34_200724	-32.4493	-20.8916	-10.9463
	Sham implanted	on0	CWAF11_200702	-0.209821	-6.14423	-4.76321
	Sham implanted	on0	CWAF10_200702	-10.5133	-1.13584	-2.4933
	Sham implanted	on0	CWAF38_200724	-72.9689	-23.3157	-16.8229
	Sham implanted	on0	CWAF5_200626	-37.4468	-2.71769	-6.70633
	Sham implanted	on0	CWAF2_200626	-44.1496	-7.13798	-12.4011
	Sham implanted	on0	CWAF33_200724	-24.3076	-8.70721	-7.0858
	Sham implanted	on0	CWAF25_200717	-64.8877	-2.92521	-8.38302
	Sham implanted	on0	CWAF23_200717	-38.326	-7.72429	-7.7695
	Sham implanted	on0	CWAF39_200724	-16.4682	-0.16875	-2.55792
	Sham implanted	on0	CWAF19_200714	-78.2825	-6.82586	-12.4879
	Sham implanted	on0	CWAF7_200702	-9.28184	-6.59348	-4.03238
	Sham implanted	on0	CWAF12_200710	-4.47702	-13.1197	-6.92245
	Sham implanted	on0	CWAF26_200717	-46.2582	-8.36337	-9.50594
	Sham implanted	on0	CWAF15_200710	-67.6475	-6.57268	-15.3355
	Sham implanted	on0	CWAF8_200702	-74.206	-26.8916	-16.7696
	Sham implanted	on0	CWAF16_200710	-65.0218	-11.1448	-11.3049
	Sham implanted	on1	CWAF1_200626	-38.3776	-16.7268	-11.4457
	Sham implanted	on1	CWAF18_200714	-79.8441	-10.433	-9.79377
	Sham implanted	on1	CWAF30_200724	-106.818	-3.92504	-15.0096
	Sham implanted	on1	CWAF14_200710	-93.721	-14.5831	-10.7073
	Sham implanted	on1	CWAF21_200714	-26.9853	-7.71079	-6.98554
	Sham implanted	on1	CWAF3_200626	-39.6028	-2.79356	-8.1445
	Sham implanted	on1	CWAF20_200714	-12.3981	-12.2174	-6.61495
	Sham implanted	on1	CWAF36_200724	-54.048	-19.5942	-9.24082
	Sham implanted	on1	CWAF22_200714	-29.8411	-11.363	-6.68167
	Sham implanted	on1	CWAF28_200724	-43.3851	-12.7606	-10.6923
	Sham implanted	on1	CWAF27_200720	-16.3497	-0.945042	-3.62427
	Sham implanted	on1	CWAF13_200710	-119.164	-11.253	-21.4476
	Sham implanted	on1	CWAF32_200724	-40.4344	-8.16865	-10.3899
	Sham implanted	on1	CWAF35_200724	-23.898	-21.4745	-10.6615
	Sham implanted	on1	CWAF11_200702	-46.7426	-10.7994	-5.6412
	Sham implanted	on1	CWAF29_200724	-53.5476	-5.21977	-9.93547
	Sham implanted	on1	CWAF10_200702	-1.23619	-0.772916	-0.61511
	Sham implanted	on1	CWAF5_200626	-26.2325	-1.71944	-6.46772
	Sham implanted	on1	CWAF2_200626	-41.7	-1.95545	-10.6933
	Sham implanted	on1	CWAF33_200724	-18.7521	-7.44496	-5.70984
	Sham implanted	on1	CWAF6_200702	-0.258805	-0.275506	-0.720267
	Sham implanted	on1	CWAF25_200717	-93.2366	-10.291	-7.03505
	Sham implanted	on1	CWAF23_200717	-28.1268	-8.42345	-6.22244
	Sham implanted	on1	CWAF39_200724	-20.0153	-2.03087	-6.9596
	Sham implanted	on1	CWAF19_200714	-29.6066	-4.50525	-10.0301
	Sham implanted	on1	CWAF7_200702	-13.2538	-5.47933	-4.68432
	Sham implanted	on1	CWAF12_200710	-56.0494	-0.226277	-4.28919
	Sham implanted	on1	CWAF26_200717	-36.8649	-1.2633	-8.1088
	Sham implanted	on1	CWAF15_200710	-4.91296	-9.35904	-5.99752
	Sham implanted	on1	CWAF8_200702	-152.935	-23.8214	-15.5111
	Sham implanted	on1	CWAF24_200717	-26.7286	-4.49515	-6.44054
	Sham implanted	on2	CWAF1_200626	-36.0238	-12.3747	-10.3234
	Sham implanted	on2	CWAF18_200714	-85.9879	-11.9937	-11.9307
	Sham implanted	on2	CWAF30_200724	-91.6289	-24.876	-14.7824
	Sham implanted	on2	CWAF14_200710	-89.8926	-10.4908	-10.2474
	Sham implanted	on2	CWAF21_200714	-31.1156	-6.64818	-7.17004
	Sham implanted	on2	CWAF31_200724	-24.7954	-12.6592	-9.93467
	Sham implanted	on2	CWAF3_200626	-9.18232	-5.85959	-3.99277
	Sham implanted	on2	CWAF20_200714	-93.1855	-14.6745	-11.5855
	Sham implanted	on2	CWAF36_200724	-5.19636	-15.8694	-8.16562
	Sham implanted	on2	CWAF28_200724	-22.9728	-11.4261	-8.70631
	Sham implanted	on2	CWAF13_200710	-40.0723	-0.270954	-4.51473
	Sham implanted	on2	CWAF32_200724	-14.36	-8.54589	-6.1374
	Sham implanted	on2	CWAF34_200724	-60.9868	-18.7295	-10.8985
	Sham implanted	on2	CWAF35_200724	-98.7352	-16.3719	-9.64632
	Sham implanted	on2	CWAF11_200702	-73.2166	-13.135	-6.96633
	Sham implanted	on2	CWAF10_200702	-1.88487	-0.497604	-0.809596
	Sham implanted	on2	CWAF5_200626	-14.6766	-0.0511174	-1.30251
	Sham implanted	on2	CWAF2_200626	-20.4017	-1.65608	-6.62486
	Sham implanted	on2	CWAF33_200724	-24.052	-5.95205	-4.978
	Sham implanted	on2	CWAF6_200702	-0.911628	-0.140438	-0.294592
	Sham implanted	on2	CWAF25_200717	-17.0852	-8.49063	-4.70619
	Sham implanted	on2	CWAF23_200717	-30.4165	-1.70877	-6.38667
	Sham implanted	on2	CWAF39_200724	-23.1857	-1.36553	-5.72
	Sham implanted	on2	CWAF19_200714	-58.762	-14.2023	-10.5481
	Sham implanted	on2	CWAF7_200702	-10.8013	-5.40333	-4.0551
	Sham implanted	on2	CWAF12_200710	-12.7649	-5.01652	-6.76998
	Sham implanted	on2	CWAF26_200717	-31.205	-0.663806	-6.14548
	Sham implanted	on2	CWAF15_200710	-7.87368	-6.65908	-6.70566
	Sham implanted	on2	CWAF8_200702	-86.9001	-15.1192	-11.3772
	Sham implanted	on2	CWAF16_200710	-10.5978	-3.07324	-8.16689
	Implanted	on0	EF6_200702	-27.1575	-2.30939	-4.89075
	Implanted	on0	EF17_200710	-42.0112	-15.4267	-12.5834
	Implanted	on0	EF35_200724	-44.0962	-6.08842	-10.0419
	Implanted	on0	EF1_200626	-56.4821	-9.11853	-12.4759
	Implanted	on0	EF7_200702	-23.7766	-7.93461	-5.55666
	Implanted	on0	EF14_200710	-2.86546	-4.07194	-4.6007
	Implanted	on0	EF33_200724	-53.1574	-6.52337	-10.4535
	Implanted	on0	EF8_200702	-43.3684	-6.66116	-8.96478
	Implanted	on0	EF5_200626	-7.32773	-8.42811	-5.16201
	Implanted	on0	EF20_200714	-61.6926	-10.0218	-13.7069
	Implanted	on0	EF24_200717	-12.4009	-11.9228	-8.5985
	Implanted	on0	EF32_200724	-14.6433	-10.984	-12.6727
	Implanted	on0	EF37_200724	-18.53	-19.9589	-10.1704
	Implanted	on0	EF10_200702	-109.043	-1.49947	-11.7203
	Implanted	on0	EF19_200714	-26.3138	-15.4869	-9.33785
	Implanted	on0	EF36_200724	-37.8312	-1.22057	-8.56634
	Implanted	on0	EF23_200717	-28.9354	-16.8933	-8.90639
	Implanted	on0	EF34_200724	-90.733	-11.3437	-11.0395
	Implanted	on0	EF21_200714	-35.3025	-2.27235	-7.28844
	Implanted	on0	EF16_200710	-38.1141	-6.1479	-9.23941
	Implanted	on0	EF15_200710	-19.4033	-4.60225	-7.60746
	Implanted	on0	EF27_200720	-85.0825	-5.61393	-11.061
	Implanted	on0	EF38_200724	nan	0	5.10967
	Implanted	on0	EF26_200717	-23.2527	-14.9894	-8.00074
	Implanted	on0	EF2_200626	-34.3265	-19.5925	-12.0225
	Implanted	on0	EF30_200724	-28.3672	-0.0267952	-1.2491
	Implanted	on0	EF28_200724	-41.0129	-22.0624	-12.7812
	Implanted	on0	EF3_200626	-23.9786	-14.0108	-8.0401
	Implanted	on1	EF17_200710	-22.789	-14.1205	-7.21998
	Implanted	on1	EF35_200724	-39.1452	-0.57817	-6.24442
	Implanted	on1	EF25_200717	-46.8257	-15.3943	-10.7324
	Implanted	on1	EF1_200626	-44.8329	-1.17675	-8.65376
	Implanted	on1	EF7_200702	-28.4602	-8.09246	-6.1534
	Implanted	on1	EF33_200724	-38.9845	-11.3882	-7.92823
	Implanted	on1	EF8_200702	-34.0607	-0.402991	-5.1103
	Implanted	on1	EF5_200626	-18.6031	-1.49647	-4.80808
	Implanted	on1	EF20_200714	-35.6485	-6.01288	-8.46357
	Implanted	on1	EF24_200717	-57.6599	-4.10245	-9.90565
	Implanted	on1	EF32_200724	-34.1607	-8.12551	-11.5836
	Implanted	on1	EF40_200724	-24.6389	-8.94766	-8.00255
	Implanted	on1	EF19_200714	-37.5846	-8.66419	-8.87718
	Implanted	on1	EF36_200724	-15.8717	-0.03755	-1.6012
	Implanted	on1	EF23_200717	-19.7978	-14.1632	-8.02502
	Implanted	on1	EF34_200724	-47.1666	-3.32658	-9.56623
	Implanted	on1	EF21_200714	-7.78807	-5.89788	-4.50378
	Implanted	on1	EF16_200710	-23.8808	-1.26028	-6.3891
	Implanted	on1	EF15_200710	-11.347	-6.41179	-5.96069
	Implanted	on1	EF27_200720	-83.4352	-15.7855	-10.3805
	Implanted	on1	EF26_200717	-31.8751	-8.19858	-6.29413
	Implanted	on1	EF2_200626	-65.2667	-18.2811	-15.6626
	Implanted	on1	EF30_200724	-41.8753	-12.1462	-9.39007
	Implanted	on1	EF28_200724	-53.8194	-18.887	-10.3713
	Implanted	on1	EF3_200626	-37.0845	-11.8925	-8.36167
	Implanted	on2	EF17_200710	-31.5404	-14.78	-9.58745
	Implanted	on2	EF25_200717	-123.069	-21.1161	-10.1653
	Implanted	on2	EF1_200626	-57.3453	-0.998384	-10.053
	Implanted	on2	EF9_200702	-19.0808	-11.5179	-5.91352
	Implanted	on2	EF7_200702	-14.2954	-1.07361	-3.36163
	Implanted	on2	EF14_200710	-34.5621	-0.127573	-3.18055
	Implanted	on2	EF33_200724	-21.8743	-1.25536	-4.68847
	Implanted	on2	EF5_200626	-6.6429	-2.36236	-3.87013
	Implanted	on2	EF20_200714	-62.2571	-13.0478	-9.72026
	Implanted	on2	EF24_200717	-21.1782	-10.7628	-5.84874
	Implanted	on2	EF32_200724	-7.30841	-15.3529	-7.35494
	Implanted	on2	EF37_200724	-53.8749	-9.9205	-11.5234
	Implanted	on2	EF10_200702	-22.7594	-7.92494	-6.55114
	Implanted	on2	EF40_200724	-10.5468	-3.20583	-5.92324
	Implanted	on2	EF19_200714	-91.4658	-2.99821	-9.56137
	Implanted	on2	EF36_200724	-20.9127	-1.0489	-4.67705
	Implanted	on2	EF23_200717	-34.487	-1.90963	-7.39166
	Implanted	on2	EF34_200724	-44.0924	-19.5681	-9.27632
	Implanted	on2	EF21_200714	-16.0939	-1.39683	-5.31988
	Implanted	on2	EF16_200710	-34.1919	-1.21896	-6.74617
	Implanted	on2	EF15_200710	-42.3788	-12.9347	-7.40015
	Implanted	on2	EF38_200724	-12.8491	-9.14149	-7.62335
	Implanted	on2	EF26_200717	-15.1218	-4.40097	-3.11424
	Implanted	on2	EF12_200710	-34.3733	-9.48908	-6.6674
	Implanted	on2	EF2_200626	-21.8552	-2.23271	-8.31348
	Implanted	on2	EF30_200724	-103.018	-10.2457	-10.2445
	Implanted	on2	EF28_200724	-36.7543	-2.64518	-8.2258
	Implanted	on2	EF3_200626	-17.0135	-10.5595	-6.42413

## Sheet: Supplementary figure 11c-ii
Supplementary Figure 11c-ii
	Fly group	Stimulation	Experiment	Backward walking response slope [mm/s^2]	Backward walking distance traveled [mm]	Maximum negative translational velocity [mm/s]
	Intact	on0	IF10_200717	-7.53465	-12.4641	-7.03211
	Intact	on0	IF7_200717	-26.8708	-7.62294	-6.47849
	Intact	on0	IF32_200807	-23.2506	-6.7668	-4.88258
	Intact	on0	IF27_200804	-30.6357	-12.4118	-5.77224
	Intact	on0	IF8_200717	-24.6269	-7.05937	-5.72438
	Intact	on0	IF17_200724	-3.6796	-9.94589	-5.58019
	Intact	on0	IF26_200730	-16.1622	-13.5531	-7.62611
	Intact	on0	IF25_200730	-20.5876	-4.18249	-5.63198
	Intact	on0	IF6_200717	-43.8208	-1.8205	-9.04401
	Intact	on0	IF1_200710	-22.0566	-0.614385	-4.81968
	Intact	on0	IF18_200728	-23.4128	-7.45075	-4.85161
	Intact	on0	IF2_200710	-31.5491	-9.41914	-6.03631
	Intact	on0	IF16_200724	-9.69967	-0.977592	-4.55214
	Intact	on0	IF13_200724	-55.9344	-11.4004	-11.5297
	Intact	on0	IF4_200710	-26.4632	-7.77156	-4.67641
	Intact	on0	IF31_200806	-98.9907	-22.8875	-13.5609
	Intact	on0	IF40_200807	-25.2656	-2.01316	-4.13771
	Intact	on0	IF37_200807	-14.6754	-1.29845	-4.65933
	Intact	on0	IF15_200724	nan	-0.029825	-1.67524
	Intact	on0	IF19_200728	-3.63436	-5.59314	-4.39995
	Intact	on0	IF12_200724	-17.1416	-15.7985	-12.1001
	Intact	on0	IF36_200807	-13.1038	-17.0744	-10.2399
	Intact	on0	IF3_200710	-33.9319	-13.7944	-8.17487
	Intact	on0	IF38_200807	-84.8062	-27.0763	-13.1864
	Intact	on0	IF9_200717	-34.686	-10.9581	-7.82981
	Intact	on0	IF21_200728	-90.8645	-11.0863	-8.02671
	Intact	on0	IF24_200730	-74.6478	-15.7765	-11.1572
	Intact	on0	IF23_200730	-26.8738	-8.61694	-5.33664
	Intact	on0	IF20_200728	-46.1234	-5.92665	-6.59091
	Intact	on0	IF11_200717	-2.51181	-8.61801	-4.60962
	Intact	on0	IF35_200807	-18.4947	-7.68724	-4.14361
	Intact	on0	IF39_200807	-28.1255	-4.32602	-7.86387
	Intact	on0	IF14_200724	-22.0261	-18.9009	-9.75542
	Intact	on0	IF22_200728	-2.95073	-4.54	-3.42064
	Intact	on1	IF10_200717	-11.1758	-12.1412	-7.66455
	Intact	on1	IF7_200717	-14.8991	-2.32623	-4.08784
	Intact	on1	IF32_200807	-8.90042	-3.96693	-3.52486
	Intact	on1	IF27_200804	-11.4219	-14.3967	-6.37025
	Intact	on1	IF8_200717	-27.5457	-0.995207	-6.45026
	Intact	on1	IF17_200724	-8.0328	-7.39085	-5.21722
	Intact	on1	IF26_200730	-24.7719	-0.187442	-3.18917
	Intact	on1	IF25_200730	-17.2118	-1.21856	-3.87818
	Intact	on1	IF6_200717	-33.8389	-2.41052	-7.65431
	Intact	on1	IF1_200710	-16.3556	-2.85765	-7.37658
	Intact	on1	IF18_200728	-8.93667	-4.76874	-2.83468
	Intact	on1	IF2_200710	-11.15	-7.15094	-4.90955
	Intact	on1	IF16_200724	-6.38695	-6.31618	-3.90768
	Intact	on1	IF13_200724	-101.675	-10.1409	-10.3228
	Intact	on1	IF4_200710	-18.6168	-0.153624	-2.2719
	Intact	on1	IF31_200806	-61.338	-14.9495	-15.4524
	Intact	on1	IF40_200807	-89.7679	-4.62024	-9.67466
	Intact	on1	IF37_200807	-1.51843	-4.61287	-4.34287
	Intact	on1	IF15_200724	-9.18858	-7.50417	-5.92229
	Intact	on1	IF19_200728	-25.5012	-3.99564	-3.63654
	Intact	on1	IF12_200724	-66.8603	-8.65979	-13.1992
	Intact	on1	IF36_200807	-37.474	-5.82149	-5.01245
	Intact	on1	IF3_200710	-31.8468	-5.83498	-7.45136
	Intact	on1	IF38_200807	-23.0624	-18.3317	-10.3173
	Intact	on1	IF9_200717	-31.9169	-13.044	-6.87768
	Intact	on1	IF21_200728	-30.014	-2.27323	-6.19442
	Intact	on1	IF24_200730	-61.2922	-13.1768	-9.48021
	Intact	on1	IF23_200730	-18.3378	-5.80198	-3.73575
	Intact	on1	IF33_200807	-5.94368	-12.2265	-6.44057
	Intact	on1	IF20_200728	-4.31319	-5.64517	-5.29379
	Intact	on1	IF11_200717	-24.7717	-6.93619	-4.48858
	Intact	on1	IF35_200807	-14.1059	-2.12222	-4.26293
	Intact	on1	IF39_200807	-34.5573	-4.02413	-7.16046
	Intact	on1	IF30_200806	-11.0945	-0.0293355	-0.769186
	Intact	on1	IF14_200724	-85.2654	-9.21666	-10.5991
	Intact	on1	IF22_200728	-8.72454	-2.67111	-5.20708
	Intact	on2	IF10_200717	-29.4543	-0.417759	-4.95676
	Intact	on2	IF32_200807	-25.1745	-0.714035	-5.38724
	Intact	on2	IF27_200804	-39.2554	-14.0009	-8.24925
	Intact	on2	IF17_200724	-1.82623	-8.6343	-4.84717
	Intact	on2	IF26_200730	-25.1154	-8.97564	-6.19557
	Intact	on2	IF1_200710	-26.9675	-5.73509	-5.87577
	Intact	on2	IF18_200728	-16.5303	-5.85596	-4.49351
	Intact	on2	IF2_200710	-19.4741	-5.91184	-5.31831
	Intact	on2	IF16_200724	-2.66787	-5.07123	-2.86712
	Intact	on2	IF13_200724	-80.441	-9.08634	-13.7893
	Intact	on2	IF4_200710	-19.3656	-3.09827	-3.93462
	Intact	on2	IF31_200806	-77.8945	-17.8413	-16.4852
	Intact	on2	IF40_200807	-80.4092	-1.56764	-7.16424
	Intact	on2	IF37_200807	-25.0217	-4.70045	-4.65192
	Intact	on2	IF15_200724	-31.4367	-6.04427	-5.84112
	Intact	on2	IF19_200728	-19.5254	-3.84969	-4.3714
	Intact	on2	IF12_200724	-71.4799	-8.88776	-9.28841
	Intact	on2	IF36_200807	-14.4958	-1.21749	-3.8133
	Intact	on2	IF3_200710	-6.99285	-6.2917	-3.82735
	Intact	on2	IF38_200807	-110.463	-11.3662	-11.1977
	Intact	on2	IF9_200717	-38.8988	-9.33165	-7.94933
	Intact	on2	IF21_200728	-39.4014	-10.2105	-6.37227
	Intact	on2	IF23_200730	-21.9469	-5.0325	-4.58045
	Intact	on2	IF33_200807	-13.3468	-10.3749	-6.42418
	Intact	on2	IF20_200728	-69.3465	-3.85306	-7.47029
	Intact	on2	IF11_200717	-13.2465	-5.21596	-2.34484
	Intact	on2	IF35_200807	-8.18375	-0.599348	-2.83065
	Intact	on2	IF39_200807	-19.7174	-1.76479	-4.5244
	Intact	on2	IF30_200806	-12.9358	-10.9194	-5.41138
	Intact	on2	IF14_200724	-47.8299	-13.0268	-8.32573
	Intact	on2	IF22_200728	-3.14953	-0.702298	-2.29099
	Sham implanted	on0	CWAF1_200710	-31.6525	-13.4271	-9.05392
	Sham implanted	on0	CWAF30_200806	-43.8933	-13.4435	-8.01337
	Sham implanted	on0	CWAF14_200724	-81.1278	-19.5231	-10.3626
	Sham implanted	on0	CWAF21_200728	-33.4008	-10.1601	-6.51784
	Sham implanted	on0	CWAF31_200806	-93.1845	-13.8028	-11.9254
	Sham implanted	on0	CWAF36_200807	-32.2243	-10.8987	-6.26606
	Sham implanted	on0	CWAF28_200806	-32.0615	-10.456	-7.56568
	Sham implanted	on0	CWAF27_200804	-22.0852	-12.5281	-6.08599
	Sham implanted	on0	CWAF13_200724	-31.7047	-3.72591	-7.47267
	Sham implanted	on0	CWAF32_200807	-2.87347	-13.576	-5.65744
	Sham implanted	on0	CWAF34_200807	-21.0079	-19.6276	-8.34275
	Sham implanted	on0	CWAF38_200807	-51.6705	-6.03255	-10.6764
	Sham implanted	on0	CWAF5_200710	-8.32257	-3.94232	-2.70178
	Sham implanted	on0	CWAF39_200807	-19.7506	-0.885898	-4.26638
	Sham implanted	on0	CWAF19_200728	-28.3416	-15.9672	-7.24094
	Sham implanted	on0	CWAF26_200730	-33.162	-9.27026	-7.94336
	Sham implanted	on0	CWAF40_200807	-32.41	-12.6796	-7.36816
	Sham implanted	on0	CWAF15_200724	-45.2084	-7.94618	-8.99331
	Sham implanted	on0	CWAF8_200717	-14.6162	-3.30093	-6.89246
	Sham implanted	on0	CWAF24_200730	-49.8258	-14.9441	-8.90823
	Sham implanted	on1	CWAF1_200710	-58.9136	-15.5891	-13.2182
	Sham implanted	on1	CWAF30_200806	-87.4324	-16.1985	-9.99943
	Sham implanted	on1	CWAF14_200724	-31.8409	-0.488804	-5.38295
	Sham implanted	on1	CWAF21_200728	-48.4316	-14.1089	-9.57964
	Sham implanted	on1	CWAF31_200806	-49.95	-18.3479	-9.12262
	Sham implanted	on1	CWAF36_200807	-3.17556	-7.74251	-3.99029
	Sham implanted	on1	CWAF28_200806	-41.8711	-16.1738	-9.88062
	Sham implanted	on1	CWAF27_200804	-31.362	-10.7399	-5.74163
	Sham implanted	on1	CWAF13_200724	-68.9015	-16.0729	-9.24139
	Sham implanted	on1	CWAF34_200807	-48.4406	-19.8543	-8.86501
	Sham implanted	on1	CWAF35_200807	-56.6487	-8.50735	-9.87375
	Sham implanted	on1	CWAF29_200806	-110.04	-7.91523	-13.1866
	Sham implanted	on1	CWAF5_200710	-16.5339	-3.01586	-3.27524
	Sham implanted	on1	CWAF33_200807	-51.6991	-6.73025	-9.22937
	Sham implanted	on1	CWAF23_200730	-35.7777	-20.1216	-9.27697
	Sham implanted	on1	CWAF19_200728	-14.4966	-19.0718	-7.71185
	Sham implanted	on1	CWAF12_200724	-36.3678	-7.20242	-4.40636
	Sham implanted	on1	CWAF26_200730	-18.2658	-7.11271	-4.08374
	Sham implanted	on1	CWAF40_200807	-57.4173	-14.6523	-8.94374
	Sham implanted	on1	CWAF15_200724	-36.0638	-9.16398	-8.38707
	Sham implanted	on1	CWAF8_200717	-7.76517	-0.936113	-3.74833
	Sham implanted	on1	CWAF24_200730	-47.598	-16.2967	-8.86177
	Sham implanted	on2	CWAF1_200710	-40.7224	-10.5393	-9.21179
	Sham implanted	on2	CWAF18_200728	-27.5399	-9.00664	-6.91233
	Sham implanted	on2	CWAF30_200806	-79.2723	-14.2953	-10.0148
	Sham implanted	on2	CWAF14_200724	-7.45881	-8.81795	-5.02272
	Sham implanted	on2	CWAF21_200728	-29.2091	-11.205	-6.71844
	Sham implanted	on2	CWAF31_200806	-30.2117	-10.2694	-10.4169
	Sham implanted	on2	CWAF36_200807	-9.76581	-7.79567	-3.59782
	Sham implanted	on2	CWAF28_200806	-10.2068	-8.30536	-6.82036
	Sham implanted	on2	CWAF27_200804	-24.785	-1.25242	-4.60349
	Sham implanted	on2	CWAF13_200724	-8.29558	-13.0973	-6.57444
	Sham implanted	on2	CWAF32_200807	-26.3208	-4.85258	-6.87339
	Sham implanted	on2	CWAF34_200807	-43.4712	-8.80007	-8.41958
	Sham implanted	on2	CWAF35_200807	-46.3083	-12.5545	-9.93992
	Sham implanted	on2	CWAF29_200806	-63.5125	-24.7436	-13.0545
	Sham implanted	on2	CWAF5_200710	-12.9438	-3.74146	-3.49917
	Sham implanted	on2	CWAF6_200717	-9.26177	0	2.54227
	Sham implanted	on2	CWAF23_200730	-37.7261	-13.4343	-7.26717
	Sham implanted	on2	CWAF39_200807	-32.0704	-3.78907	-6.50775
	Sham implanted	on2	CWAF19_200728	-47.8622	-16.2965	-10.3182
	Sham implanted	on2	CWAF12_200724	-14.8349	-6.77884	-5.28471
	Sham implanted	on2	CWAF26_200730	-24.8302	-7.05503	-5.65192
	Sham implanted	on2	CWAF40_200807	-43.3381	-7.71398	-6.86174
	Sham implanted	on2	CWAF8_200717	-27.6051	-1.19229	-5.6843
	Sham implanted	on2	CWAF24_200730	-82.1878	-7.32137	-8.43485
	Implanted	on0	EF25_200730	-20.1374	-15.2573	-6.95276
	Implanted	on0	EF9_200717	-83.1434	-5.19441	-10.7552
	Implanted	on0	EF7_200717	-41.7261	-4.56639	-8.86042
	Implanted	on0	EF14_200724	-33.4123	-12.729	-6.09954
	Implanted	on0	EF33_200807	-1.15951	-8.56016	-3.7743
	Implanted	on0	EF8_200717	-32.8436	-9.68571	-8.57479
	Implanted	on0	EF24_200730	-24.3353	-10.8826	-5.45303
	Implanted	on0	EF32_200807	-29.2469	-11.0408	-6.3944
	Implanted	on0	EF37_200807	-24.6136	-8.69603	-5.22357
	Implanted	on0	EF10_200717	-35.0459	-4.6642	-6.62276
	Implanted	on0	EF36_200807	-32.3609	-4.6608	-6.20775
	Implanted	on0	EF23_200730	-39.6557	-14.7698	-8.93009
	Implanted	on0	EF34_200807	-96.497	-6.14427	-10.2457
	Implanted	on0	EF16_200724	-53.1216	-13.9091	-8.82824
	Implanted	on0	EF15_200724	-22.1991	-9.52318	-5.5849
	Implanted	on0	EF27_200804	-9.30156	-7.54516	-4.15919
	Implanted	on0	EF38_200807	-68.7159	-13.6324	-14.2746
	Implanted	on0	EF26_200730	-39.9568	-7.1849	-8.2495
	Implanted	on0	EF12_200724	-26.0076	-4.32031	-5.00203
	Implanted	on0	EF2_200710	-47.1169	-17.7692	-9.50596
	Implanted	on0	EF30_200806	-67.5907	-16.6129	-7.7675
	Implanted	on0	EF28_200806	-45.6624	-13.4513	-9.52033
	Implanted	on1	EF6_200717	-3.82798	-0.0218598	-0.430339
	Implanted	on1	EF17_200724	-6.94984	-1.09219	-3.15748
	Implanted	on1	EF35_200807	-12.9613	-1.75092	-5.75808
	Implanted	on1	EF25_200730	-27.7999	-15.1612	-7.56244
	Implanted	on1	EF1_200710	-27.4637	-13.1754	-6.03386
	Implanted	on1	EF9_200717	-79.7421	-19.3088	-9.11513
	Implanted	on1	EF7_200717	-40.3375	-8.92931	-9.31731
	Implanted	on1	EF14_200724	-35.1999	-0.236751	-4.60439
	Implanted	on1	EF33_200807	-2.38632	-5.04716	-3.08425
	Implanted	on1	EF8_200717	-49.0028	-17.8628	-10.2871
	Implanted	on1	EF24_200730	-22.0978	-9.78581	-5.32546
	Implanted	on1	EF32_200807	-34.0446	-7.31203	-7.29785
	Implanted	on1	EF37_200807	-24.6484	-1.08781	-5.59904
	Implanted	on1	EF10_200717	-35.8709	-8.43064	-8.97784
	Implanted	on1	EF19_200728	-52.8278	-3.60103	-11.1124
	Implanted	on1	EF36_200807	-35.3053	-0.280032	-4.34309
	Implanted	on1	EF16_200724	-29.2297	-10.7636	-5.89538
	Implanted	on1	EF15_200724	-30.3715	-10.0475	-7.08358
	Implanted	on1	EF27_200804	-6.94599	-10.6983	-4.79693
	Implanted	on1	EF38_200807	-81.9781	-5.8071	-9.30576
	Implanted	on1	EF26_200730	-63.9309	-9.15856	-7.50859
	Implanted	on1	EF2_200710	-21.9833	-4.81804	-7.05471
	Implanted	on1	EF30_200806	-29.6523	-2.5982	-5.54033
	Implanted	on1	EF28_200806	-8.6615	-11.3031	-4.97021
	Implanted	on2	EF6_200717	-22.6655	-1.66628	-4.48893
	Implanted	on2	EF17_200724	-8.89113	-1.89275	-2.87676
	Implanted	on2	EF25_200730	-30.5575	-13.097	-6.4782
	Implanted	on2	EF1_200710	-22.2987	-6.22714	-5.32173
	Implanted	on2	EF9_200717	-36.562	-8.54411	-6.83036
	Implanted	on2	EF7_200717	-35.8889	-8.38407	-7.12577
	Implanted	on2	EF14_200724	-18.7963	-0.755013	-4.3386
	Implanted	on2	EF33_200807	-1.25827	-7.33967	-3.28239
	Implanted	on2	EF8_200717	-46.1987	-10.313	-8.39278
	Implanted	on2	EF20_200728	-31.6881	-11.2983	-7.60481
	Implanted	on2	EF24_200730	-10.4709	-6.61147	-5.0949
	Implanted	on2	EF32_200807	-6.88064	-6.34764	-5.05431
	Implanted	on2	EF10_200717	-26.6169	-2.26975	-5.92948
	Implanted	on2	EF19_200728	-57.1126	-9.08668	-8.31036
	Implanted	on2	EF36_200807	-16.9775	-2.05479	-3.30674
	Implanted	on2	EF23_200730	-30.8642	-11.8611	-7.92747
	Implanted	on2	EF34_200807	-31.0539	-1.29756	-7.03019
	Implanted	on2	EF16_200724	-47.6652	-13.498	-10.8932
	Implanted	on2	EF15_200724	-14.3163	-8.39134	-5.96434
	Implanted	on2	EF27_200804	-32.4455	-9.58366	-5.74455
	Implanted	on2	EF38_200807	-25.5259	-0.241917	-3.41759
	Implanted	on2	EF12_200724	-21.7091	-9.52481	-4.85734
	Implanted	on2	EF2_200710	-42.8874	-11.2276	-9.37704
	Implanted	on2	EF30_200806	-32.0799	-12.2704	-6.40006
	Implanted	on2	EF28_200806	-16.0423	-8.37029	-3.93382

[truncated: 1 more sheets: Supplementary figure 11c-iii]
